# Supplementary material for: Distinct mechanisms mediate X chromosome dosage compensation in Anopheles and Drosophila
Source: Life Sci Alliance. 2021 Jul 15;4(9):e202000996. doi: 10.26508/lsa.202000996 (PMC8321682; doi:10.26508/lsa.202000996)
Supplement: Supplementary file 4 [file LSA-2020-00996_TableS2.xls]

## Sheet: TableS2
	baseMean	log2FoldChange	lfcSE	stat	pvalue	padj	ID	Chr	GeneName	Start	End
AGAP000011	591.262	1.15063	0.237562	4.8435	1.28e-06	5.06e-05	AGAP000011	X		127704	134756
AGAP000023	160.278	-1.81515	0.271993	-6.6735	2.5e-11	2.34e-09	AGAP000023	X		320064	323468
AGAP000028	4334.87	0.923888	0.322005	2.86917	0.0041155	0.0443186	AGAP000028	X		357391	364560
AGAP000032	1063.59	-0.639132	0.214366	-2.9815	0.00286839	0.0335097	AGAP000032	X		408841	425073
AGAP000033	445.592	-1.06609	0.224849	-4.74137	2.12e-06	7.96e-05	AGAP000033	X		432496	439671
AGAP000040	1248.41	0.832728	0.178507	4.66495	3.09e-06	0.000111016	AGAP000040	X		503319	510089
AGAP000047	1246.68	1.1472	0.273527	4.19411	2.74e-05	0.000745842	AGAP000047	X	CPR130	752557	754633
AGAP000056	305.871	-1.96954	0.296371	-6.64553	3.02e-11	2.72e-09	AGAP000056	X		900563	904069
AGAP000057	1676.41	-1.94815	0.197191	-9.8795	5.11e-23	1.89e-20	AGAP000057	X		921077	922938
AGAP000061	546.338	-1.16261	0.255535	-4.54972	5.37e-06	0.000182941	AGAP000061	X		954969	961877
AGAP000062	660.292	-1.5351	0.186762	-8.21953	2.04e-16	4.38e-14	AGAP000062	X		965551	978390
AGAP000066	369.673	-0.867751	0.212743	-4.07887	4.53e-05	0.00115084	AGAP000066	X		1026072	1029625
AGAP000070	335.982	-1.42476	0.348493	-4.08835	4.34e-05	0.00111068	AGAP000070	X		1099948	1104999
AGAP000123	80.1891	-0.984743	0.329447	-2.98908	0.00279823	0.0328895	AGAP000123	X	CTLSE2	2001189	2014165
AGAP000131	1045.19	-0.708099	0.223676	-3.16574	0.00154692	0.0207649	AGAP000131	X		2078637	2083702
AGAP000147	6563.34	0.70353	0.20209	3.48127	0.000499035	0.00846778	AGAP000147	X		2331925	2334904
AGAP000168	480.658	-1.28145	0.246614	-5.19618	2.03e-07	9.47e-06	AGAP000168	X	GPRFZ3	2873968	2895064
AGAP000180	601.445	-1.23946	0.320883	-3.86266	0.00011216	0.00251394	AGAP000180	X		3000116	3001857
AGAP000184	149.353	-1.20659	0.412946	-2.9219	0.00347903	0.0388952	AGAP000184	X		3012698	3021784
AGAP000190	75.7369	-1.20391	0.341083	-3.52968	0.00041606	0.0073713	AGAP000190	X		3120259	3158051
AGAP000209	258.849	-1.75553	0.260284	-6.74468	1.53e-11	1.48e-09	AGAP000209	X		3463792	3475668
AGAP000217	77.0513	-1.04753	0.338243	-3.09699	0.00195496	0.0252573	AGAP000217	X		3631408	3638938
AGAP000218	1297.45	-0.952005	0.274324	-3.47037	0.000519741	0.00877279	AGAP000218	X		4002087	4006005
AGAP000220	888.948	-0.589028	0.207555	-2.83793	0.00454071	0.0479336	AGAP000220	X		4089326	4094219
AGAP000295	456.005	-1.4206	0.247155	-5.74781	9.04e-09	5.59e-07	AGAP000295	X		5299612	5307784
AGAP000298	478.972	-2.18804	0.266647	-8.20577	2.29e-16	4.8e-14	AGAP000298	X		5324597	5325464
AGAP000305	1889.7	-0.811767	0.253688	-3.19986	0.00137493	0.0189169	AGAP000305	X		5410362	5411262
AGAP000309	960.649	-0.776644	0.232279	-3.34358	0.000827037	0.0126926	AGAP000309	X		5452491	5458462
AGAP000315	840.05	0.972955	0.230696	4.21747	2.47e-05	0.000680339	AGAP000315	X	CLIPC6	10090324	10093280
AGAP000331	3060.16	-0.961961	0.288248	-3.33727	0.000846057	0.012882	AGAP000331	X		5789782	5813837
AGAP000340	339.523	1.66144	0.331156	5.01711	5.25e-07	2.26e-05	AGAP000340	X		5890104	5892370
AGAP000346	439.342	1.04441	0.237371	4.39989	1.08e-05	0.000336728	AGAP000346	X	SPZ1	6123699	6130874
AGAP000359	2118.34	1.3396	0.28783	4.65413	3.25e-06	0.000116139	AGAP000359	X		6358177	6368050
AGAP000376	252.856	-1.98708	0.279305	-7.11437	1.12e-12	1.31e-10	AGAP000376	X	Tsf1	6869814	6872985
AGAP000380	1809.68	0.571713	0.181104	3.15682	0.00159498	0.0212033	AGAP000380	X		6905029	6928907
AGAP000395	1064.6	-0.609652	0.202852	-3.00541	0.00265223	0.0316756	AGAP000395	X		7231460	7232678
AGAP000397	2492.34	0.695793	0.21203	3.28158	0.00103226	0.0150742	AGAP000397	X		7243064	7245703
AGAP000437	964.445	-0.679513	0.213181	-3.1875	0.00143511	0.0195505	AGAP000437	X		7721791	7723233
AGAP000448	586.759	0.953654	0.213561	4.4655	7.99e-06	0.000258362	AGAP000448	X		7854021	7855721
AGAP000449	374.12	-1.28798	0.356491	-3.61295	0.000302735	0.00577248	AGAP000449	X		7877837	7887279
AGAP000473	728.966	1.07609	0.228023	4.71923	2.37e-06	8.74e-05	AGAP000473	X		8188246	8190883
AGAP000484	147.603	-1.61182	0.308345	-5.22735	1.72e-07	8.29e-06	AGAP000484	X		8487286	8509533
AGAP000506	97.2437	-2.54568	0.341764	-7.44865	9.43e-14	1.28e-11	AGAP000506	X	ABCG2	8953210	8957442
AGAP000514	1670.76	0.538243	0.167723	3.20911	0.00133145	0.0185173	AGAP000514	X		9099308	9108706
AGAP000533	572.187	-1.55274	0.212562	-7.30488	2.78e-13	3.52e-11	AGAP000533	X		9543075	9548481
AGAP000534	1007.28	-1.3777	0.199449	-6.90756	4.93e-12	5.11e-10	AGAP000534	X		9555155	9565371
AGAP000536	357.459	-1.48703	0.238354	-6.23874	4.41e-10	3.27e-08	AGAP000536	X	PGRPS1	9622535	9623830
AGAP000538	45.9736	-2.60449	0.441954	-5.89314	3.79e-09	2.47e-07	AGAP000538	X	TWDL9	9631418	9634853
AGAP000546	4337.06	0.859747	0.286567	3.00016	0.00269837	0.0318896	AGAP000546	X		9828179	9829456
AGAP000553	2298.67	0.723902	0.249362	2.90302	0.00369588	0.0408029	AGAP000553	X	white	9874701	9884240
AGAP000577	5950.27	0.936455	0.265611	3.52567	0.00042242	0.00745657	AGAP000577	X		10149405	10156525
AGAP000621	28.3133	-1.98479	0.428224	-4.63493	3.57e-06	0.000124685	AGAP000621	X		11233957	11236530
AGAP000685	54.5174	-1.48105	0.361576	-4.0961	4.2e-05	0.0010799	AGAP000685	X		12160909	12169682
AGAP000691	379.259	0.750556	0.210957	3.55786	0.000373886	0.00678757	AGAP000691	X		12435496	12436530
AGAP000702	166.045	-1.28116	0.293739	-4.36154	1.29e-05	0.000386571	AGAP000702	X		12561091	12570020
AGAP000703	489.32	-0.871172	0.300087	-2.90307	0.00369527	0.0408029	AGAP000703	X		12597182	12610383
AGAP000724	285.215	0.85523	0.255383	3.34881	0.0008116	0.0125155	AGAP000724	X		13154935	13156918
AGAP000728	513.381	-0.820808	0.218008	-3.76504	0.000166524	0.00350428	AGAP000728	X		13239846	13249547
AGAP000751	1376.66	0.684225	0.204709	3.34242	0.000830508	0.0127041	AGAP000751	X		13733034	13734070
AGAP000768	170.714	-1.6566	0.290249	-5.70751	1.15e-08	6.95e-07	AGAP000768	X		13838993	13842373
AGAP000777	435.751	-0.595383	0.200207	-2.97384	0.00294103	0.0340693	AGAP000777	X		13948491	13949540
AGAP000785	17.456	-1.84703	0.44249	-4.17417	2.99e-05	0.000807422	AGAP000785	X		14279661	14289825
AGAP000786	610.699	-1.70637	0.25446	-6.70584	2e-11	1.91e-09	AGAP000786	X		14307483	14318789
AGAP000893	52.5914	-2.02953	0.438262	-4.63087	3.64e-06	0.000126243	AGAP000893	X		16803740	16812325
AGAP000906	1029.35	-0.848398	0.277707	-3.05502	0.00225048	0.0281691	AGAP000906	X		17099581	17107525
AGAP000922	264.423	-0.92358	0.326591	-2.82794	0.00468489	0.0490032	AGAP000922	X		17385629	17400976
AGAP000965	251.746	-1.09059	0.32316	-3.37477	0.000738778	0.0116346	AGAP000965	X		18545042	18546653
AGAP000968	1430.91	-1.17468	0.208669	-5.62937	1.81e-08	1.07e-06	AGAP000968	X		18580874	18587237
AGAP000973	1211.18	-0.588656	0.194004	-3.03425	0.00241135	0.0296815	AGAP000973	X		18649631	18659609
AGAP000978	1961.69	0.47203	0.164323	2.87258	0.00407141	0.0440827	AGAP000978	X		18801785	18803385
AGAP000984	815.989	-1.23069	0.330122	-3.72798	0.000193024	0.00394981	AGAP000984	X		18904974	18913038
AGAP000986	128.846	1.10371	0.315709	3.49598	0.00047232	0.0081581	AGAP000986	X	CPAP3-D	18926157	18930119
AGAP000987	129.565	1.11491	0.351533	3.17156	0.00151622	0.0204096	AGAP000987	X	CPAP3-A1b	18933849	18935322
AGAP000988	4084.51	2.01265	0.284033	7.08596	1.38e-12	1.58e-10	AGAP000988	X	CPAP3-A1c	18937587	18938933
AGAP000989	2903.79	1.89694	0.294998	6.43035	1.27e-10	1.03e-08	AGAP000989	X	CPAP3-A1a	18943236	18946454
AGAP001005	92.4932	1.73484	0.339697	5.10703	3.27e-07	1.47e-05	AGAP001005	X		19092108	19095128
AGAP001018	57.3733	-1.08489	0.37291	-2.90925	0.00362292	0.0403206	AGAP001018	X		19571836	19573861
AGAP001034	953.984	-1.47554	0.264754	-5.57323	2.5e-08	1.46e-06	AGAP001034	X	mab-21	19832541	19834953
AGAP001038	60.7811	-1.35054	0.365415	-3.69591	0.000219099	0.00439932	AGAP001038	X		19963919	19965530
AGAP001039	523.292	1.35166	0.248876	5.43107	5.6e-08	3.1e-06	AGAP001039	X	CYP307A1	20009765	20017250
AGAP001051	826.815	-0.936754	0.26826	-3.49196	0.000479497	0.00826725	AGAP001051	X		20951119	20953313
AGAP001058	656.079	-0.699124	0.20985	-3.33155	0.000863647	0.0130263	AGAP001058	X		21772459	21773934
AGAP001061	819.382	-1.10353	0.177637	-6.21226	5.22e-10	3.76e-08	AGAP001061	X		22104915	22212120
AGAP001102	2367.07	-0.733083	0.169674	-4.32053	1.56e-05	0.0004546	AGAP001102	2R		66265	72695
AGAP001106	1566.22	-1.05741	0.257731	-4.10275	4.08e-05	0.00105638	AGAP001106	2R		223733	227671
AGAP001116	18.9037	-1.40983	0.441013	-3.1968	0.0013896	0.0190783	AGAP001116	2R		372675	374369
AGAP001118	96.0423	-1.11385	0.359728	-3.09636	0.00195912	0.0252771	AGAP001118	2R		426829	429591
AGAP001148	3626.38	0.698755	0.247107	2.82774	0.00468779	0.0490032	AGAP001148	2R		601041	606859
AGAP001177	3117.9	-0.885668	0.234057	-3.78398	0.000154342	0.00326934	AGAP001177	2R		730546	734079
AGAP001198	229.393	-1.01297	0.282591	-3.58458	0.000337626	0.00630628	AGAP001198	2R		1275455	1276464
AGAP001223	1018.85	0.580248	0.178679	3.24743	0.00116453	0.016702	AGAP001223	2R		1637507	1639524
AGAP001280	1515.06	0.965925	0.341313	2.83003	0.00465436	0.0488126	AGAP001280	2R		2256119	2269202
AGAP001283	191.056	1.01684	0.322924	3.14886	0.00163911	0.0216111	AGAP001283	2R		2276105	2279562
AGAP001318	1266.69	-0.708339	0.176179	-4.02056	5.81e-05	0.00141668	AGAP001318	2R		2979491	2982024
AGAP001333	2429.83	1.05953	0.316865	3.34379	0.000826426	0.0126926	AGAP001333	2R	st	3253875	3257684
AGAP001343	1516.09	-1.46219	0.195231	-7.48953	6.91e-14	9.8e-12	AGAP001343	2R		3331998	3345232
AGAP001360	153.908	0.784413	0.264673	2.9637	0.00303962	0.035001	AGAP001360	2R		3546131	3548750
AGAP001369	248.141	-0.860253	0.243074	-3.53905	0.000401563	0.0071539	AGAP001369	2R		3648151	3730354
AGAP001375	1038.28	-1.02378	0.209487	-4.88707	1.02e-06	4.13e-05	AGAP001375	2R	SRPN12	4000870	4013511
AGAP001376	920.675	0.727723	0.177152	4.1079	3.99e-05	0.00103725	AGAP001376	2R	SRPN17	4014253	4016549
AGAP001377	3448.67	0.51905	0.155291	3.34243	0.000830486	0.0127041	AGAP001377	2R	SRPN11	4017727	4020192
AGAP001388	98.7368	-1.09135	0.354955	-3.07461	0.00210781	0.0270507	AGAP001388	2R		4120810	4122586
AGAP001410	739.177	-1.10925	0.204399	-5.42688	5.73e-08	3.16e-06	AGAP001410	2R		4333280	4384691
AGAP001424	6668.09	-0.494092	0.147384	-3.3524	0.000801131	0.0124738	AGAP001424	2R		4750041	4752796
AGAP001448	232.401	-1.02988	0.298208	-3.45356	0.00055324	0.00925716	AGAP001448	2R		5222247	5227609
AGAP001449	190.29	1.17752	0.378993	3.10697	0.00189017	0.0246515	AGAP001449	2R		5229810	5230716
AGAP001464	3915.71	-0.964775	0.212313	-4.54411	5.52e-06	0.00018722	AGAP001464	2R		5300731	5315891
AGAP001468	392.364	-0.932746	0.258513	-3.60812	0.000308426	0.00586314	AGAP001468	2R		5327484	5334602
AGAP001476	1232.21	-0.62774	0.186921	-3.35833	0.000784157	0.012269	AGAP001476	2R		5378777	5383987
AGAP001483	18.0357	-1.66064	0.441424	-3.76201	0.00016855	0.00353919	AGAP001483	2R		5420646	5426742
AGAP001485	230.557	0.905592	0.299609	3.02258	0.0025063	0.0303846	AGAP001485	2R		5437340	5449870
AGAP001492	1969.7	-0.564266	0.16392	-3.44233	0.000576734	0.00955079	AGAP001492	2R		5560313	5563158
AGAP001495	92.352	-2.16217	0.327531	-6.60143	4.07e-11	3.54e-09	AGAP001495	2R		5610198	5630520
AGAP001507	6909.82	-0.65867	0.222374	-2.96199	0.00305653	0.0351118	AGAP001507	2R		5701495	5705051
AGAP001509	6078.34	-1.52588	0.268395	-5.68522	1.31e-08	7.87e-07	AGAP001509	2R		5712376	5713285
AGAP001515	202.679	1.02857	0.294773	3.48935	0.000484201	0.00831859	AGAP001515	2R		5746471	5758351
AGAP001542	20.1408	-1.38682	0.434791	-3.18963	0.00142457	0.0194752	AGAP001542	2R		6057241	6059432
AGAP001563	1069.04	0.754348	0.185509	4.06637	4.78e-05	0.00119541	AGAP001563	2R		6276431	6280676
AGAP001566	41.5065	1.95241	0.438435	4.45314	8.46e-06	0.000270063	AGAP001566	2R		6307926	6324138
AGAP001591	248.988	-1.87862	0.339291	-5.5369	3.08e-08	1.77e-06	AGAP001591	2R		6519174	6525698
AGAP001597	81.8838	-1.61849	0.3972	-4.07474	4.61e-05	0.00116486	AGAP001597	2R		6567817	6580077
AGAP001610	587.719	1.77026	0.340049	5.2059	1.93e-07	9.12e-06	AGAP001610	2R		6804960	6809210
AGAP001632	87.1684	-1.04857	0.367168	-2.85583	0.00429251	0.0457782	AGAP001632	2R		7049726	7056168
AGAP001672	142.244	1.66104	0.325294	5.10626	3.29e-07	1.47e-05	AGAP001672	2R		7770071	7787763
AGAP001674	601.363	-1.36478	0.256111	-5.32887	9.88e-08	5.18e-06	AGAP001674	2R		7841260	7905871
AGAP001719	353.264	1.08039	0.22786	4.74144	2.12e-06	7.96e-05	AGAP001719	2R		8921798	8923444
AGAP001730	6200.76	0.819446	0.267576	3.06248	0.00219509	0.0276741	AGAP001730	2R		9045750	9067187
AGAP001732	1360.13	-2.79312	0.212254	-13.1593	1.5e-39	2.42e-36	AGAP001732	2R		9086407	9087895
AGAP001751	3153.22	0.772223	0.252419	3.05929	0.00221863	0.0278848	AGAP001751	2R		9305752	9397954
AGAP001753	151.351	1.3019	0.334263	3.89485	9.83e-05	0.00222308	AGAP001753	2R		9444299	9446175
AGAP001763	1095.28	-0.677127	0.209029	-3.2394	0.00119782	0.017072	AGAP001763	2R		9514431	9529284
AGAP001766	42.9225	1.19601	0.393351	3.04055	0.00236143	0.0292538	AGAP001766	2R		9595496	9599152
AGAP001769	361.164	1.12527	0.283358	3.9712	7.15e-05	0.0017018	AGAP001769	2R		9701619	9706096
AGAP001775	1045.87	-0.644131	0.186289	-3.4577	0.000544818	0.00913209	AGAP001775	2R	ABCC2	10155931	10164783
AGAP001781	641.104	1.0067	0.344575	2.92157	0.00348273	0.0388952	AGAP001781	2R		10256615	10259011
AGAP001791	433.977	-0.833983	0.243219	-3.42894	0.000605945	0.00988172	AGAP001791	2R	Nep2	10512947	10517390
AGAP001794	11090.2	-0.557142	0.19191	-2.90314	0.00369437	0.0408029	AGAP001794	2R		10524887	10528650
AGAP001806	1466.72	-0.636992	0.163864	-3.88732	0.000101359	0.00228781	AGAP001806	2R		10771840	10785393
AGAP001854	238.774	0.812446	0.241378	3.36587	0.000763032	0.0119774	AGAP001854	2R		11447315	11448907
AGAP001856	104.643	-1.33312	0.373405	-3.57016	0.000356757	0.00657442	AGAP001856	2R	PER	11449082	11460839
AGAP001889	27.1545	1.70712	0.442316	3.85951	0.000113616	0.00254067	AGAP001889	2R		11911870	11912392
AGAP001899	1087.38	-2.82923	0.378988	-7.46522	8.32e-14	1.14e-11	AGAP001899	2R		11955910	11963410
AGAP001925	629.637	-1.18939	0.2561	-4.64424	3.41e-06	0.000120621	AGAP001925	2R		12299384	12332346
AGAP001950	767.323	0.607597	0.177438	3.42427	0.000616446	0.0100022	AGAP001950	2R		12774801	12777198
AGAP002049	551.599	-2.15469	0.223949	-9.62133	6.5e-22	2.32e-19	AGAP002049	2R		14551198	14552501
AGAP002051	2407.64	-0.774243	0.253085	-3.05923	0.0022191	0.0278848	AGAP002051	2R	ABCG14	14587908	14601133
AGAP002055	482.592	-1.59538	0.263669	-6.05071	1.44e-09	9.86e-08	AGAP002055	2R		14678933	14682243
AGAP002071	1465.8	-0.722321	0.226001	-3.19609	0.00139303	0.0190982	AGAP002071	2R	ABCD1	14793430	14799403
AGAP002082	2463.2	-0.799896	0.246851	-3.2404	0.00119363	0.0170433	AGAP002082	2R		14906493	14936783
AGAP002124	160.685	-1.24899	0.280218	-4.45719	8.3e-06	0.000265895	AGAP002124	2R		16079938	16082010
AGAP002139	143.213	-0.776872	0.267334	-2.906	0.00366082	0.0406486	AGAP002139	2R		16400102	16401475
AGAP002157	366.854	-4.61955	0.302066	-15.2932	8.49e-53	2.73e-49	AGAP002157	2R		16574588	16583302
AGAP002166	7437.36	0.559027	0.170069	3.28705	0.00101242	0.0148746	AGAP002166	2R		16812393	16816168
AGAP002171	8878.84	0.758202	0.168868	4.4899	7.13e-06	0.000235814	AGAP002171	2R		16835162	16837841
AGAP002181	262.451	-1.01655	0.296698	-3.42622	0.00061204	0.00995155	AGAP002181	2R		17189404	17197354
AGAP002196	24.7583	-1.79095	0.439924	-4.07104	4.68e-05	0.00117777	AGAP002196	2R	CYP325G1	17484030	17485823
AGAP002199	63.0676	-1.81853	0.356597	-5.09967	3.4e-07	1.51e-05	AGAP002199	2R		17496293	17515225
AGAP002236	391.37	-0.753111	0.248772	-3.02731	0.00246738	0.0301401	AGAP002236	2R		18013546	18016772
AGAP002272	397.665	-1.42902	0.303372	-4.71045	2.47e-06	9.09e-05	AGAP002272	2R		18416769	18456860
AGAP002274	375.714	-1.38418	0.256621	-5.39387	6.9e-08	3.75e-06	AGAP002274	2R		18460387	18507336
AGAP002282	185.821	-1.45389	0.305887	-4.75305	2e-06	7.6e-05	AGAP002282	2R		18547710	18549723
AGAP002289	6476.6	-0.693532	0.220546	-3.14461	0.00166307	0.0218672	AGAP002289	2R		18630257	18632605
AGAP002294	13.7345	1.31861	0.44264	2.97897	0.00289219	0.0337468	AGAP002294	2R		18683699	18685240
AGAP002302	421.329	-0.679522	0.212359	-3.19988	0.00137484	0.0189169	AGAP002302	2R		19040585	19041837
AGAP002303	294.146	-1.75129	0.243589	-7.18956	6.5e-13	7.73e-11	AGAP002303	2R		19043974	19052486
AGAP002304	259.828	-1.37092	0.263714	-5.19851	2.01e-07	9.4e-06	AGAP002304	2R		19047898	19049612
AGAP002310	942.446	-1.85542	0.214627	-8.64485	5.39e-18	1.3e-15	AGAP002310	2R		19074789	19135191
AGAP002316	508.395	-1.62421	0.300765	-5.40026	6.65e-08	3.64e-06	AGAP002316	2R		19235646	19265831
AGAP002329	615.434	-0.616501	0.197585	-3.12019	0.00180736	0.0236676	AGAP002329	2R		19947532	19951883
AGAP002355	3655.49	1.27784	0.405598	3.15052	0.00162981	0.0215821	AGAP002355	2R		20583976	20591576
AGAP002365	72.8967	1.14927	0.339481	3.38537	0.000710815	0.0112493	AGAP002365	2R		20650893	20653223
AGAP002415	432.721	0.757047	0.20849	3.63109	0.000282232	0.0054403	AGAP002415	2R		21045662	21047271
AGAP002420	610.409	-0.58708	0.192482	-3.05006	0.00228799	0.0285643	AGAP002420	2R		21070040	21071555
AGAP002424	845.866	-1.11041	0.281622	-3.9429	8.05e-05	0.00187863	AGAP002424	2R		21135939	21203685
AGAP002425	99.6709	-1.40409	0.37209	-3.77352	0.000160959	0.00340167	AGAP002425	2R		21205238	21207556
AGAP002457	138.977	1.41932	0.34157	4.15527	3.25e-05	0.000857924	AGAP002457	2R	Cht4	21584335	21587320
AGAP002460	662.123	-0.806909	0.275869	-2.92497	0.00344493	0.0386072	AGAP002460	2R		21674481	21675692
AGAP002475	1842.63	0.497613	0.174634	2.84946	0.0043793	0.0465159	AGAP002475	2R		21854891	21856897
AGAP002492	838.347	-1.20005	0.288692	-4.15685	3.23e-05	0.00085435	AGAP002492	2R		21977203	21982865
AGAP002495	44.1826	-1.48148	0.443023	-3.34403	0.000825714	0.0126926	AGAP002495	2R		22010753	22012608
AGAP002511	535.817	-1.08225	0.205489	-5.26668	1.39e-07	6.83e-06	AGAP002511	2R		22134638	22143589
AGAP002579	3666.11	-0.821589	0.239496	-3.43049	0.000602486	0.00984256	AGAP002579	2R		23266440	23272082
AGAP002601	2884.19	-1.0755	0.28867	-3.7257	0.000194772	0.00397715	AGAP002601	2R		23818836	23820416
AGAP002604	960.261	1.08831	0.336101	3.23805	0.00120348	0.0171079	AGAP002604	2R		23830883	23831679
AGAP002619	5567.05	0.495795	0.171378	2.89299	0.00381591	0.0418404	AGAP002619	2R		24245948	24250172
AGAP002622	2843.24	1.22837	0.382279	3.21328	0.00131228	0.0183301	AGAP002622	2R		24272836	24276543
AGAP002644	381.822	0.827861	0.270341	3.06228	0.00219659	0.0276741	AGAP002644	2R		24919689	24940588
AGAP002684	4589.62	0.494829	0.170403	2.90387	0.00368576	0.0408029	AGAP002684	2R		25611523	25614470
AGAP002691	653.049	-1.40832	0.200558	-7.02204	2.19e-12	2.39e-10	AGAP002691	2R		25648370	25650479
AGAP002702	5036.73	1.04268	0.343198	3.03812	0.00238063	0.0294538	AGAP002702	2R		25770912	25774787
AGAP002725	1617.57	-1.47818	0.24178	-6.11374	9.73e-10	6.85e-08	AGAP002725	2R		26248500	26263468
AGAP002767	149.013	-3.34783	0.432337	-7.74356	9.67e-15	1.5e-12	AGAP002767	2R		26839004	26848674
AGAP002783	335.593	-1.14748	0.219788	-5.22084	1.78e-07	8.5e-06	AGAP002783	2R		27181699	27189160
AGAP002793	6983.81	-0.867008	0.172683	-5.02081	5.15e-07	2.22e-05	AGAP002793	2R		27529148	27633778
AGAP002814	205.292	-3.65118	0.369136	-9.89115	4.55e-23	1.75e-20	AGAP002814	2R		27902269	27929889
AGAP002815	607.946	-1.62047	0.256761	-6.3112	2.77e-10	2.15e-08	AGAP002815	2R	CLIPA15	27937171	27940137
AGAP002822	1040.37	-0.993433	0.209119	-4.75057	2.03e-06	7.67e-05	AGAP002822	2R		27979156	27983084
AGAP002825	1608.3	-1.91722	0.208105	-9.21275	3.18e-20	9.28e-18	AGAP002825	2R	PPO1	28007274	28014861
AGAP002891	357.605	0.801004	0.265722	3.01444	0.00257451	0.0310164	AGAP002891	2R	GPRMGL4	28943698	28958926
AGAP002903	101.749	-2.40644	0.361483	-6.65714	2.79e-11	2.54e-09	AGAP002903	2R		29124103	29126818
AGAP002950	25.6001	1.27058	0.439685	2.88975	0.00385547	0.0421505	AGAP002950	2R		30041848	30043758
AGAP002962	968.8	0.849908	0.215802	3.93838	8.2e-05	0.00190302	AGAP002962	2R		30137446	30139430
AGAP002993	221.508	-2.68176	0.338796	-7.91554	2.46e-15	4.24e-13	AGAP002993	2R		30668927	30670840
AGAP003005	98.1826	-1.10148	0.31441	-3.50332	0.000459493	0.00795079	AGAP003005	2R		30985240	31002993
AGAP003012	450.799	-1.36411	0.260024	-5.2461	1.55e-07	7.6e-06	AGAP003012	2R		31149927	31152536
AGAP003026	407.219	-0.607789	0.210773	-2.88362	0.00393135	0.0429109	AGAP003026	2R		31234647	31236284
AGAP003032	784.988	-2.74725	0.217011	-12.6595	9.91e-37	1.06e-33	AGAP003032	2R		31267869	31269484
AGAP003061	275.59	0.715652	0.24919	2.87192	0.00407987	0.0440827	AGAP003061	2R		31931263	31932506
AGAP003066	182.524	-2.1379	0.31125	-6.86875	6.48e-12	6.57e-10	AGAP003066	2R	CYP304B1	31949427	31951489
AGAP003095	728.156	-2.57903	0.197776	-13.0402	7.23e-39	9.96e-36	AGAP003095	2R		32418935	32421669
AGAP003108	1425.24	-0.882586	0.284686	-3.10021	0.00193381	0.0250175	AGAP003108	2R		32496029	32500709
AGAP003145	729.555	-0.933769	0.330459	-2.82567	0.00471819	0.0492675	AGAP003145	2R		33308993	33313606
AGAP003162	530.658	-0.78601	0.195941	-4.01147	6.03e-05	0.00146492	AGAP003162	2R		33442603	33450523
AGAP003167	3391.6	0.720526	0.234666	3.07043	0.00213752	0.0273592	AGAP003167	2R		33497839	33502541
AGAP003168	5296.59	1.26835	0.261266	4.85462	1.21e-06	4.82e-05	AGAP003168	2R		33509045	33512085
AGAP003189	24.9497	-1.3776	0.43035	-3.20112	0.00136892	0.0189169	AGAP003189	2R		33715621	33718321
AGAP003191	438.144	-1.29728	0.226689	-5.72271	1.05e-08	6.4e-07	AGAP003191	2R		33734578	33736988
AGAP003205	4896.98	1.2497	0.250672	4.98541	6.18e-07	2.59e-05	AGAP003205	2R		33825401	33833565
AGAP003206	1725.44	1.07187	0.245352	4.3687	1.25e-05	0.000376245	AGAP003206	2R		33850971	33881274
AGAP003211	1137.07	-2.32529	0.176077	-13.2061	8.09e-40	1.56e-36	AGAP003211	2R		33919674	33934153
AGAP003218	4106.87	0.565885	0.187837	3.01264	0.00258988	0.0311087	AGAP003218	2R		34001157	34005420
AGAP003228	15340.5	0.482103	0.148605	3.24419	0.00117785	0.016868	AGAP003228	2R		34050297	34052181
AGAP003238	201.615	1.26242	0.347188	3.63615	0.000276748	0.00536963	AGAP003238	2R		34321223	34365496
AGAP003267	1428.87	-1.3916	0.22389	-6.21553	5.12e-10	3.71e-08	AGAP003267	2R		34652387	34677909
AGAP003297	175.855	-1.77663	0.284058	-6.25446	3.99e-10	3.03e-08	AGAP003297	2R		35211502	35214135
AGAP003301	9030.38	-0.911568	0.293991	-3.10067	0.00193083	0.0250139	AGAP003301	2R		35250358	35339805
AGAP003308	23394.6	1.64088	0.269382	6.09128	1.12e-09	7.71e-08	AGAP003308	2R	CPAP3-C	35613940	35629130
AGAP003317	380.28	-1.42491	0.323662	-4.40247	1.07e-05	0.000333822	AGAP003317	2R		35843368	35846497
AGAP003325	8063.16	0.424228	0.149769	2.83255	0.00461782	0.0486942	AGAP003325	2R		35980501	35981905
AGAP003342	1155.47	0.596545	0.207699	2.87216	0.00407676	0.0440827	AGAP003342	2R		36307668	36311720
AGAP003350	22344.2	1.50305	0.19056	7.88752	3.08e-15	5.12e-13	AGAP003350	2R		36471016	36474549
AGAP003405	3152.92	0.873634	0.28156	3.10284	0.00191674	0.0248969	AGAP003405	2R		37425167	37435764
AGAP003417	2656.85	0.597939	0.201058	2.97397	0.00293975	0.0340693	AGAP003417	2R		37469926	37473111
AGAP003440	370.096	-0.925776	0.308427	-3.00161	0.00268557	0.0318559	AGAP003440	2R		37763861	37765638
AGAP003457	3246.36	-0.708403	0.203201	-3.48621	0.000489909	0.00836521	AGAP003457	2R		37886594	37936316
AGAP003465	2910.6	-4.20921	0.371146	-11.3411	8.21e-30	5.27e-27	AGAP003465	2R	Osi14	38016606	38018316
AGAP003468	12.3536	-1.46496	0.43601	-3.35992	0.000779662	0.0122185	AGAP003468	2R	Osi17	38042427	38056441
AGAP003487	248.785	-1.38583	0.260159	-5.32688	9.99e-08	5.21e-06	AGAP003487	2R		38599396	38602415
AGAP003490	1877.56	-0.936405	0.245715	-3.81095	0.000138436	0.0029817	AGAP003490	2R		38606946	38608408
AGAP003502	414.085	-1.79214	0.275955	-6.49432	8.34e-11	6.93e-09	AGAP003502	2R	HPX6	38742778	38749440
AGAP003510	2426.31	-1.18179	0.278232	-4.24748	2.16e-05	0.00061283	AGAP003510	2R		38953913	38958318
AGAP003537	1359.5	-1.28886	0.347618	-3.7077	0.000209148	0.00421709	AGAP003537	2R		39224294	39234646
AGAP003550	9520.73	-0.899726	0.253833	-3.54457	0.00039326	0.00703199	AGAP003550	2R		39437149	39445858
AGAP003579	838.359	-0.967184	0.31931	-3.02898	0.00245379	0.0300187	AGAP003579	2R		40172480	40210242
AGAP003584	939.865	-0.837017	0.239998	-3.4876	0.000487374	0.00834336	AGAP003584	2R		40342413	40344359
AGAP003587	722.885	-0.54268	0.180602	-3.00484	0.0026572	0.0316957	AGAP003587	2R		40355281	40362119
AGAP003600	3806.41	-1.06832	0.207877	-5.1392	2.76e-07	1.25e-05	AGAP003600	2R		40407412	40425098
AGAP003607	321.869	-1.31728	0.27254	-4.83334	1.34e-06	5.26e-05	AGAP003607	2R		40474385	40478475
AGAP003620	2916.4	-1.08279	0.261179	-4.14577	3.39e-05	0.000889419	AGAP003620	2R		40588719	40590121
AGAP003630	3386.33	-0.92946	0.289804	-3.20721	0.00134031	0.0186137	AGAP003630	2R		40723859	40724443
AGAP003636	233.168	-1.46063	0.368045	-3.96862	7.23e-05	0.00171608	AGAP003636	2R		40803578	40805894
AGAP003651	850.107	-0.969715	0.218611	-4.4358	9.17e-06	0.000291781	AGAP003651	2R		41005521	41039934
AGAP003652	824.365	-0.574126	0.179219	-3.20349	0.00135771	0.0188282	AGAP003652	2R		41059871	41062114
AGAP003660	369.671	-1.1523	0.26364	-4.37074	1.24e-05	0.000375287	AGAP003660	2R		41287200	41296749
AGAP003688	864.099	1.44675	0.246529	5.86849	4.4e-09	2.83e-07	AGAP003688	2R		42038792	42041600
AGAP003732	960.333	0.553316	0.184944	2.9918	0.00277334	0.0326766	AGAP003732	2R		42643212	42643995
AGAP003738	200.813	1.05988	0.329641	3.21525	0.00130331	0.0182843	AGAP003738	2R		42793220	42805338
AGAP003739	105.301	-2.52316	0.340727	-7.40524	1.31e-13	1.75e-11	AGAP003739	2R		42808234	42810134
AGAP003750	74.427	-2.30286	0.429315	-5.36403	8.14e-08	4.36e-06	AGAP003750	2R		42893314	42895383
AGAP003765	140.073	1.10211	0.350662	3.14295	0.00167254	0.0219618	AGAP003765	2R		43110959	43112344
AGAP003767	1023.11	1.60849	0.178	9.03646	1.62e-19	4.59e-17	AGAP003767	2R		43119556	43124415
AGAP003769	14894.2	0.521595	0.179612	2.90401	0.00368412	0.0408029	AGAP003769	2R		43128273	43134178
AGAP003780	364.402	-2.13844	0.387473	-5.51894	3.41e-08	1.95e-06	AGAP003780	2R		43175961	43178291
AGAP003788	57.0128	-2.75	0.426276	-6.45121	1.11e-10	9.14e-09	AGAP003788	2R		43306172	43308203
AGAP003790	5283.95	0.757024	0.21367	3.54296	0.000395662	0.00706182	AGAP003790	2R	ANXB9	43342494	43353538
AGAP003792	3406.69	-1.02338	0.230887	-4.43236	9.32e-06	0.000295502	AGAP003792	2R		43354967	43357223
AGAP003856	4157.54	-0.631958	0.207603	-3.04407	0.002334	0.0290259	AGAP003856	2R		44643127	44644577
AGAP003885	1144.22	-2.41729	0.231577	-10.4384	1.66e-25	7.6e-23	AGAP003885	2R		45537821	45540478
AGAP003934	1109.96	0.900486	0.212843	4.23075	2.33e-05	0.000650661	AGAP003934	2R		46532070	46537664
AGAP003965	66.7254	-2.25085	0.365107	-6.16489	7.05e-10	5.04e-08	AGAP003965	2R		47122865	47192046
AGAP003997	932.486	0.938183	0.316988	2.95968	0.00307957	0.0352924	AGAP003997	2R		47664455	47730436
AGAP004008	3173.59	1.01812	0.310458	3.27943	0.00104016	0.0151665	AGAP004008	2R		47827809	47834768
AGAP004020	1058.33	-0.590494	0.196832	-2.99999	0.00269993	0.0318896	AGAP004020	2R		47917224	47921317
AGAP004026	267.064	-0.882866	0.25701	-3.43514	0.000592248	0.00974076	AGAP004026	2R	GPRMTH6	47949596	47963509
AGAP004067	22.9823	-1.42562	0.442742	-3.21998	0.00128201	0.0180908	AGAP004067	2R	O	58	49427240	49428511
AGAP004068	333.143	1.0156	0.322461	3.14953	0.00163536	0.0216111	AGAP004068	2R		49448536	49460589
AGAP004094	696.606	0.897358	0.261584	3.43048	0.000602523	0.00984256	AGAP004094	2R		49717597	49718384
AGAP004129	31.1251	-1.55831	0.443143	-3.51648	0.000437305	0.00764927	AGAP004129	2R	Osi6	50491387	50492715
AGAP004130	225.985	-4.30548	0.343142	-12.5472	4.12e-36	3.61e-33	AGAP004130	2R	Osi7	50520138	50521031
AGAP004131	1369.78	-3.7788	0.321536	-11.7524	6.87e-32	5.09e-29	AGAP004131	2R	Osi9	50568823	50570907
AGAP004148	2101.62	0.589409	0.176784	3.33407	0.000855841	0.0129899	AGAP004148	2R	CLIPB5	50743017	50744780
AGAP004154	550.483	-1.58409	0.354864	-4.46394	8.05e-06	0.000259379	AGAP004154	2R		50783403	50862651
AGAP004169	419.182	-1.39133	0.239224	-5.81602	6.03e-09	3.77e-07	AGAP004169	2R		51061642	51147282
AGAP004186	46.0202	-2.01425	0.403772	-4.98857	6.08e-07	2.56e-05	AGAP004186	2R		51410702	51433435
AGAP004190	1437.79	0.523555	0.171905	3.04561	0.00232208	0.028915	AGAP004190	2R		51637719	51639931
AGAP004227	3878.72	0.580611	0.176473	3.29009	0.00100155	0.0147373	AGAP004227	2R		52190093	52194254
AGAP004244	1119.12	-0.892818	0.298595	-2.99007	0.00278916	0.0328228	AGAP004244	2R		53101973	53127099
AGAP004256	6352.5	-0.66934	0.200901	-3.33169	0.000863192	0.0130263	AGAP004256	2R		53330421	53368510
AGAP004263	623.489	1.38199	0.380465	3.63238	0.000280815	0.00542384	AGAP004263	2R	TO1	53467885	53469763
AGAP004299	53.462	-3.1512	0.403619	-7.80737	5.84e-15	9.38e-13	AGAP004299	2R		54192916	54194215
AGAP004318	1232.12	1.03834	0.356625	2.91157	0.00359617	0.0400693	AGAP004318	2R	CLIPC3	54405749	54412784
AGAP004335	1837.23	-0.950655	0.247324	-3.84376	0.000121161	0.0026661	AGAP004335	2R		54773020	54819966
AGAP004352	3363.21	0.486785	0.161614	3.01203	0.00259508	0.0311087	AGAP004352	2R		54946117	54948447
AGAP004367	418.033	-2.7565	0.431108	-6.394	1.62e-10	1.29e-08	AGAP004367	2R		55097834	55106555
AGAP004369	149.635	-1.15286	0.286716	-4.02089	5.8e-05	0.00141668	AGAP004369	2R		55202820	55355135
AGAP004372	3572.94	0.654186	0.195113	3.35285	0.000799842	0.0124738	AGAP004372	2R		55372537	55394660
AGAP004373	714.345	1.08954	0.288772	3.773	0.000161295	0.00340167	AGAP004373	2R		55424979	55461284
AGAP004376	1252.36	1.1599	0.259101	4.47664	7.58e-06	0.000246894	AGAP004376	2R		55497860	55499513
AGAP004383	129.723	-1.15576	0.381134	-3.03243	0.00242594	0.0297471	AGAP004383	2R	GSTD10	55513083	55513848
AGAP004386	181.327	-1.60486	0.31165	-5.14954	2.61e-07	1.2e-05	AGAP004386	2R		55546554	55548357
AGAP004399	2770.02	-0.620347	0.218468	-2.83953	0.00451796	0.0477458	AGAP004399	2R	Pgm	55667156	55669473
AGAP004410	359.182	-2.15279	0.267905	-8.03564	9.31e-16	1.76e-13	AGAP004410	2R		55825972	55827081
AGAP004439	1439.38	-0.638352	0.195476	-3.26562	0.00109223	0.0158062	AGAP004439	2R		56023438	56026116
AGAP004449	30.1454	-1.33813	0.443123	-3.01976	0.00252974	0.0306213	AGAP004449	2R		56344316	56345640
AGAP004459	7744.71	0.491589	0.173619	2.83142	0.00463415	0.0488065	AGAP004459	2R		56703770	56706974
AGAP004476	164.225	-2.02193	0.363609	-5.56073	2.69e-08	1.56e-06	AGAP004476	2R		56758291	56781618
AGAP004497	2453.79	-0.950228	0.270821	-3.50869	0.000450317	0.00783422	AGAP004497	2R		57073311	57075886
AGAP004510	32118.9	-0.756578	0.249436	-3.03315	0.00242012	0.0297135	AGAP004510	2R		57204914	57208537
AGAP004530	1121.87	-0.809471	0.270985	-2.98714	0.00281604	0.0330182	AGAP004530	2R		57426120	57429747
AGAP004549	406.311	-2.08908	0.272518	-7.66585	1.78e-14	2.68e-12	AGAP004549	2R		57532036	57536666
AGAP004551	4266.13	-1.53912	0.165426	-9.30396	1.35e-20	4.21e-18	AGAP004551	2R		57539256	57542711
AGAP004552	27.2094	-1.22707	0.418816	-2.92985	0.00339128	0.0381391	AGAP004552	2R		57542706	57544066
AGAP004556	3041.01	0.653543	0.188272	3.47126	0.000518023	0.00875914	AGAP004556	2R		57587577	57589224
AGAP004571	58.0394	-2.94108	0.420845	-6.98851	2.78e-12	2.94e-10	AGAP004571	2R		57661757	57665133
AGAP004596	3538.55	0.716005	0.224673	3.18687	0.00143819	0.0195505	AGAP004596	2R	PyK	58245636	58249228
AGAP004619	1589.76	-0.922052	0.167541	-5.50345	3.72e-08	2.11e-06	AGAP004619	2R		58581533	58612138
AGAP004629	1407.63	-0.770484	0.269466	-2.8593	0.0042458	0.0455691	AGAP004629	2R		58639321	58640275
AGAP004634	614.265	-0.606264	0.214206	-2.83029	0.00465064	0.0488126	AGAP004634	2R		58680053	58681621
AGAP004646	839.13	-0.757229	0.240462	-3.14906	0.00163799	0.0216111	AGAP004646	2R		59201123	59235934
AGAP004651	988.728	-0.654702	0.210762	-3.10636	0.00189404	0.0246686	AGAP004651	2R		59549568	59552514
AGAP004659	376.476	-1.68028	0.223523	-7.51724	5.59e-14	8.05e-12	AGAP004659	2R		59732419	59775031
AGAP004660	847.019	-1.4702	0.214528	-6.85316	7.22e-12	7.25e-10	AGAP004660	2R		59831157	59921675
AGAP004661	413.554	-1.50957	0.204723	-7.3737	1.66e-13	2.16e-11	AGAP004661	2R		60116706	60166422
AGAP004662	1072.62	-1.47137	0.21292	-6.91043	4.83e-12	5.06e-10	AGAP004662	2R		60236329	60253235
AGAP004664	915.657	-1.47019	0.199261	-7.37818	1.6e-13	2.12e-11	AGAP004664	2R		60411039	60422266
AGAP004665	325.824	-1.1389	0.235029	-4.84579	1.26e-06	5.02e-05	AGAP004665	2R	CYP306A1	60686982	60706109
AGAP004674	1804.77	-0.821811	0.284323	-2.89041	0.0038474	0.0421378	AGAP004674	2R		61303692	61306248
AGAP004692	4394.05	-0.88965	0.279586	-3.18203	0.00146246	0.0198245	AGAP004692	2L		1411011	1441380
AGAP004701	356.483	-1.26366	0.237945	-5.31072	1.09e-07	5.6e-06	AGAP004701	2L		2074972	2120041
AGAP004714	295.604	-1.15722	0.300581	-3.84993	0.000118151	0.00262382	AGAP004714	2L		2567155	2574572
AGAP004729	1082.09	-0.916247	0.250837	-3.65276	0.000259435	0.00510294	AGAP004729	2L		2844659	2847575
AGAP004735	166.415	-1.03369	0.30171	-3.42611	0.000612292	0.00995155	AGAP004735	2L		2965739	2967485
AGAP004761	57.8291	-1.4903	0.415839	-3.58385	0.00033857	0.00631167	AGAP004761	2L		3127125	3131480
AGAP004784	1716.33	-1.39631	0.324391	-4.30441	1.67e-05	0.000484603	AGAP004784	2L		3519838	3522515
AGAP004793	7400.69	1.12768	0.238951	4.71932	2.37e-06	8.74e-05	AGAP004793	2L		3585262	3590507
AGAP004808	84.8198	1.17362	0.358384	3.27474	0.00105758	0.0153739	AGAP004808	2L		3790242	3793167
AGAP004814	2791.36	1.79196	0.28817	6.21842	5.02e-10	3.67e-08	AGAP004814	2L		3825668	3826851
AGAP004836	366.479	-1.05106	0.263275	-3.99224	6.55e-05	0.00156921	AGAP004836	2L		4350302	4350475
AGAP004861	1977.44	-0.753593	0.221605	-3.40062	0.000672344	0.0107821	AGAP004861	2L		4512469	4531632
AGAP004873	1043.02	-0.760742	0.260133	-2.92443	0.00345086	0.0386287	AGAP004873	2L		4769290	4800313
AGAP004880	797.205	0.993781	0.228668	4.34595	1.39e-05	0.000413792	AGAP004880	2L		4905326	4908734
AGAP004975	4768.8	-1.36925	0.173788	-7.87884	3.3e-15	5.4e-13	AGAP004975	2L	PPO3	7441521	7444137
AGAP004981	172.762	-0.97967	0.267931	-3.65643	0.000255753	0.0050408	AGAP004981	2L	PPO4	7503372	7505945
AGAP004982	223.919	-0.997973	0.245603	-4.06335	4.84e-05	0.00120469	AGAP004982	2L		7516057	7537302
AGAP005020	954.664	-1.08353	0.202308	-5.35584	8.52e-08	4.53e-06	AGAP005020	2L		8329676	8344698
AGAP005024	177.809	0.886064	0.307393	2.88251	0.00394516	0.043013	AGAP005024	2L		8379978	8380388
AGAP005025	1335.39	1.19031	0.293051	4.06177	4.87e-05	0.00120976	AGAP005025	2L		8460463	8460873
AGAP005041	57.6273	-1.92719	0.369831	-5.21099	1.88e-07	8.92e-06	AGAP005041	2L		8718540	8723650
AGAP005065	63.1901	-1.6451	0.389303	-4.22576	2.38e-05	0.000663342	AGAP005065	2L		9220270	9221206
AGAP005088	2583.56	0.996396	0.320392	3.10993	0.00187133	0.0244495	AGAP005088	2L		9875257	9877489
AGAP005095	3200.4	-2.28044	0.176184	-12.9435	2.56e-38	3.08e-35	AGAP005095	2L		9969229	9971786
AGAP005117	4115.67	-0.486696	0.162126	-3.00196	0.0026825	0.0318559	AGAP005117	2L		10241196	10244380
AGAP005126	1238.46	-3.94651	0.228571	-17.266	8.48e-67	8.17e-63	AGAP005126	2L	SPZ6	10309342	10310625
AGAP005156	4855.89	0.754799	0.248084	3.04251	0.00234614	0.0291393	AGAP005156	2L		10651450	10734138
AGAP005158	287.528	0.89919	0.285941	3.14467	0.00166272	0.0218672	AGAP005158	2L		10768635	10770047
AGAP005162	1510.62	-0.953523	0.328664	-2.90121	0.00371721	0.0409491	AGAP005162	2L		10820811	10847221
AGAP005213	8299.93	-0.645986	0.228174	-2.83112	0.00463859	0.0488065	AGAP005213	2L		12366733	12399301
AGAP005221	4087.73	0.496594	0.155614	3.1912	0.00141684	0.019397	AGAP005221	2L		12501101	12503861
AGAP005253	1718.77	0.959332	0.25175	3.81066	0.000138597	0.0029817	AGAP005253	2L		13206074	13208242
AGAP005282	803.297	-0.634392	0.215556	-2.94304	0.00325003	0.036765	AGAP005282	2L		13620351	13622456
AGAP005290	2076.07	0.99065	0.160971	6.15422	7.54e-10	5.35e-08	AGAP005290	2L		13721263	13730958
AGAP005301	135.924	-1.72442	0.385667	-4.47126	7.78e-06	0.000252345	AGAP005301	2L		13863145	13870895
AGAP005321	6242.33	0.48527	0.156045	3.1098	0.00187214	0.0244495	AGAP005321	2L		14035639	14038119
AGAP005325	2155.39	0.470525	0.156195	3.01242	0.00259175	0.0311087	AGAP005325	2L		14101665	14108886
AGAP005360	588.11	-0.839207	0.250491	-3.35025	0.000807392	0.0125155	AGAP005360	2L		14645741	14647433
AGAP005365	2704.13	0.435781	0.153963	2.83043	0.0046486	0.0488126	AGAP005365	2L		14658769	14660171
AGAP005375	2566.16	0.518399	0.179402	2.8896	0.00385731	0.0421505	AGAP005375	2L		14724450	14726177
AGAP005386	4440.6	-1.50367	0.258065	-5.82672	5.65e-09	3.56e-07	AGAP005386	2L		14844155	14845189
AGAP005400	287.247	-0.932576	0.228897	-4.07422	4.62e-05	0.00116486	AGAP005400	2L		15054808	15075117
AGAP005404	2472.06	-0.546347	0.161326	-3.38661	0.000707624	0.0112357	AGAP005404	2L		15147019	15150154
AGAP005424	42.8676	-1.5629	0.391857	-3.98845	6.65e-05	0.00159055	AGAP005424	2L		15376817	15377709
AGAP005450	137.063	-2.59434	0.324334	-7.99898	1.25e-15	2.24e-13	AGAP005450	2L		15641020	15642923
AGAP005483	278.324	-0.712569	0.240538	-2.9624	0.00305254	0.0351078	AGAP005483	2L		16086488	16088224
AGAP005502	3930.06	0.662205	0.209626	3.15899	0.00158318	0.0211047	AGAP005502	2L		16247181	16249286
AGAP005509	362.28	1.17025	0.34897	3.35344	0.00079813	0.0124674	AGAP005509	2L		16467657	16485321
AGAP005524	459.077	0.736796	0.258006	2.85573	0.00429378	0.0457782	AGAP005524	2L		16611929	16613808
AGAP005526	164.979	-2.22902	0.395488	-5.63613	1.74e-08	1.03e-06	AGAP005526	2L		16617187	16634182
AGAP005531	4200.4	0.518043	0.181688	2.85128	0.00435442	0.0463222	AGAP005531	2L		16664221	16667464
AGAP005564	861.546	-0.946243	0.277269	-3.41272	0.000643175	0.0104009	AGAP005564	2L		17101402	17247167
AGAP005601	1122.95	-1.34675	0.306191	-4.3984	1.09e-05	0.000337959	AGAP005601	2L		17792416	17797332
AGAP005625	2198.08	0.671511	0.190653	3.52217	0.000428037	0.00750076	AGAP005625	2L	SCRASP1	17948974	17955192
AGAP005629	1162.93	0.605411	0.191358	3.16376	0.00155743	0.0208769	AGAP005629	2L		18004772	18006954
AGAP005717	82.7763	-2.20266	0.368484	-5.97763	2.26e-09	1.49e-07	AGAP005717	2L	LYSC6	19562478	19565503
AGAP005727	130.839	-1.31968	0.313436	-4.21039	2.55e-05	0.000698031	AGAP005727	2L		19753791	19765598
AGAP005747	933.756	-0.675404	0.228452	-2.95644	0.00311213	0.0354349	AGAP005747	2L		20185911	20189559
AGAP005755	28.0517	-1.88453	0.429591	-4.38681	1.15e-05	0.000351945	AGAP005755	2L		20216304	20275123
AGAP005757	132.345	1.422	0.342622	4.15033	3.32e-05	0.000874256	AGAP005757	2L	COEAE2E	20290151	20293785
AGAP005763	1871.98	0.937172	0.317063	2.95579	0.00311872	0.035446	AGAP005763	2L		20350127	20355566
AGAP005823	797.116	0.748176	0.23487	3.18549	0.00144508	0.0196164	AGAP005823	2L		22049966	22051521
AGAP005824	1369.1	0.917285	0.183467	4.99973	5.74e-07	2.43e-05	AGAP005824	2L		22051819	22052908
AGAP005844	2198.35	0.619623	0.17423	3.55636	0.000376034	0.00679965	AGAP005844	2L		22424221	22425368
AGAP005861	5180.05	-0.548923	0.161608	-3.39663	0.0006822	0.0109088	AGAP005861	2L		22641732	22643038
AGAP005862	106.655	-1.23282	0.34548	-3.56844	0.000359111	0.00660518	AGAP005862	2L		22643135	22644145
AGAP005869	124.371	-1.67697	0.425886	-3.9376	8.23e-05	0.00190302	AGAP005869	2L		22677296	22684106
AGAP005878	2180.48	-1.38705	0.261129	-5.31173	1.09e-07	5.6e-06	AGAP005878	2L		23058812	23061695
AGAP005884	717.446	0.686113	0.230475	2.97695	0.00291134	0.0338067	AGAP005884	2L		23144468	23152286
AGAP005889	1865.2	-1.83381	0.226498	-8.09635	5.66e-16	1.11e-13	AGAP005889	2L		23180993	23181795
AGAP005914	2577.51	0.85586	0.281756	3.03759	0.00238478	0.0294673	AGAP005914	2L	SP11644	23642514	23644418
AGAP005926	1714.14	0.538273	0.173867	3.09588	0.00196228	0.0252841	AGAP005926	2L		23798840	23804811
AGAP005930	1334.35	-1.28951	0.312884	-4.12138	3.77e-05	0.000981025	AGAP005930	2L		23829159	23830553
AGAP005945	258.529	-1.10793	0.250492	-4.423	9.73e-06	0.000307587	AGAP005945	2L	pnp	23955455	23974488
AGAP005984	128.509	-1.45876	0.372914	-3.91177	9.16e-05	0.00209251	AGAP005984	2L		24519857	24525656
AGAP005992	299.768	-1.16319	0.279365	-4.16368	3.13e-05	0.000835616	AGAP005992	2L	CYP302A1	24570245	24572409
AGAP006014	260.099	-2.02779	0.253184	-8.00918	1.15e-15	2.1e-13	AGAP006014	2L		24665045	24666509
AGAP006015	487.936	0.935359	0.279297	3.34897	0.000811124	0.0125155	AGAP006015	2L		24671856	24674367
AGAP006016	161.771	1.22918	0.264156	4.65325	3.27e-06	0.000116207	AGAP006016	2L		24676009	24679680
AGAP006039	3180.08	-0.850125	0.226229	-3.7578	0.000171411	0.00356817	AGAP006039	2L		25526369	25528702
AGAP006055	859.191	0.641174	0.176823	3.62608	0.000287753	0.00553566	AGAP006055	2L		25666334	25671923
AGAP006056	3864.63	1.29314	0.301064	4.29522	1.75e-05	0.000503609	AGAP006056	2L		25672651	25676054
AGAP006063	1273.15	-0.862992	0.242563	-3.55781	0.000373957	0.00678757	AGAP006063	2L		25950088	25975600
AGAP006069	512.019	-1.68796	0.204098	-8.27034	1.34e-16	2.93e-14	AGAP006069	2L		26002375	26016906
AGAP006090	3704.65	0.536281	0.166128	3.22811	0.00124612	0.0176619	AGAP006090	2L		26547244	26548937
AGAP006151	446.555	1.14455	0.37488	3.05312	0.00226476	0.028311	AGAP006151	2L		27207516	27211272
AGAP006224	184.944	0.888583	0.249959	3.55491	0.000378101	0.00681602	AGAP006224	2L		28528882	28533013
AGAP006231	1139.3	0.595014	0.20316	2.9288	0.00340275	0.0382234	AGAP006231	2L		28554773	28560186
AGAP006256	1526.54	-0.923813	0.213674	-4.32346	1.54e-05	0.000449969	AGAP006256	2L		28650212	28663145
AGAP006258	2937.9	-1.20061	0.188248	-6.37781	1.8e-10	1.42e-08	AGAP006258	2L	PPO2	28702474	28705612
AGAP006327	1846.94	1.05944	0.200695	5.27885	1.3e-07	6.51e-06	AGAP006327	2L	LRIM6	29733363	29734698
AGAP006328	869.136	0.669674	0.226514	2.95643	0.0031122	0.0354349	AGAP006328	2L		29747604	29774523
AGAP006339	321.003	-1.07673	0.297584	-3.61823	0.000296625	0.00567236	AGAP006339	2L		29815445	29823466
AGAP006360	961.257	-0.970262	0.220985	-4.39062	1.13e-05	0.000346931	AGAP006360	2L		30469239	30489533
AGAP006374	1109.21	1.05392	0.310863	3.39032	0.000698118	0.0111031	AGAP006374	2L		30575611	30673731
AGAP006375	1025.42	1.03034	0.295416	3.48776	0.000487079	0.00834336	AGAP006375	2L		30676928	30678569
AGAP006386	556.431	0.762273	0.209114	3.64526	0.000267126	0.00521517	AGAP006386	2L		31037564	31038934
AGAP006396	304.657	-0.768396	0.269684	-2.84925	0.00438228	0.0465159	AGAP006396	2L		31067812	31069302
AGAP006398	1092.72	1.00705	0.243732	4.1318	3.6e-05	0.000942656	AGAP006398	2L		31084065	31086356
AGAP006400	824.26	-1.5782	0.316662	-4.98386	6.23e-07	2.6e-05	AGAP006400	2L		31095979	31111627
AGAP006404	1266.6	1.0501	0.306024	3.43144	0.000600393	0.00984113	AGAP006404	2L		31392669	31393732
AGAP006410	134.501	2.69844	0.370797	7.2774	3.4e-13	4.15e-11	AGAP006410	2L		31571581	31577322
AGAP006439	228.442	-1.13119	0.328236	-3.44628	0.000568365	0.00944466	AGAP006439	2L		31893753	32017631
AGAP006441	986.623	1.25477	0.18831	6.66335	2.68e-11	2.46e-09	AGAP006441	2L		32021872	32036234
AGAP006468	119.422	-2.74204	0.420138	-6.52652	6.73e-11	5.69e-09	AGAP006468	2L		32537499	32541408
AGAP006483	89.7269	-2.38796	0.383749	-6.2227	4.89e-10	3.6e-08	AGAP006483	2L	SPZ2	32872416	32874112
AGAP006498	58.5419	-1.8469	0.38137	-4.8428	1.28e-06	5.06e-05	AGAP006498	2L		33076308	33076847
AGAP006502	83.2503	-3.29382	0.368496	-8.93857	3.94e-19	1.03e-16	AGAP006502	2L		33120617	33122458
AGAP006503	25.3131	-1.68869	0.442465	-3.81654	0.000135334	0.00293773	AGAP006503	2L		33122836	33131786
AGAP006530	480.201	-0.844461	0.221419	-3.81386	0.000136814	0.00295653	AGAP006530	2L		33927005	33928472
AGAP006535	1220.75	-0.837792	0.198507	-4.22046	2.44e-05	0.000677185	AGAP006535	2L	Oseg1	33965630	33969577
AGAP006537	426.287	-1.18334	0.268735	-4.40339	1.07e-05	0.000333483	AGAP006537	2L		34022549	34024344
AGAP006576	1698.09	1.27214	0.200194	6.35455	2.09e-10	1.64e-08	AGAP006576	2L		34221213	34225227
AGAP006598	364.805	-1.43083	0.281602	-5.08104	3.75e-07	1.65e-05	AGAP006598	2L		34617824	34632568
AGAP006614	16137.5	0.438218	0.148888	2.94328	0.00324754	0.036765	AGAP006614	2L		34738576	34739707
AGAP006652	5796.64	0.827815	0.272255	3.04059	0.00236118	0.0292538	AGAP006652	2L		35683643	35695365
AGAP006724	571.185	0.825632	0.21962	3.75936	0.000170346	0.00356139	AGAP006724	2L	COEAE3G	37285966	37288141
AGAP006725	353.448	0.950649	0.253026	3.75711	0.000171884	0.0035703	AGAP006725	2L	COEAE3H	37288762	37290931
AGAP006726	269.554	0.829261	0.254959	3.25253	0.00114382	0.0164294	AGAP006726	2L	COEAE5G	37291002	37292961
AGAP006732	46.0032	1.68832	0.397864	4.24346	2.2e-05	0.000620282	AGAP006732	2L		37327355	37369168
AGAP006736	158.826	-1.06887	0.361283	-2.95855	0.0030909	0.0353382	AGAP006736	2L		37440161	37444142
AGAP006739	10.4517	-1.21634	0.425851	-2.85626	0.00428666	0.0457782	AGAP006739	2L		37639100	37642539
AGAP006744	74.0674	-1.90048	0.348204	-5.45795	4.82e-08	2.68e-06	AGAP006744	2L		37704141	37704631
AGAP006785	1033.37	0.703958	0.199829	3.52281	0.000426996	0.00750076	AGAP006785	2L		38190340	38192032
AGAP006818	20819.9	0.942505	0.161023	5.85325	4.82e-09	3.06e-07	AGAP006818	2L		38869110	38873116
AGAP006893	58.2853	-1.27524	0.355417	-3.58802	0.000333203	0.00624788	AGAP006893	2L		39550574	39551848
AGAP006901	3865.89	0.656355	0.2063	3.18156	0.00146485	0.019829	AGAP006901	2L		39704624	39749608
AGAP006911	5515.38	0.93194	0.17795	5.23707	1.63e-07	7.9e-06	AGAP006911	2L	SRPN2	39896875	39899752
AGAP006923	297.992	-0.916505	0.308753	-2.96841	0.00299349	0.0345524	AGAP006923	2L		40044234	40051309
AGAP006934	106.796	-1.11415	0.305193	-3.65065	0.000261582	0.00512423	AGAP006934	2L		40127227	40128852
AGAP006947	2206.64	0.831383	0.213019	3.90286	9.51e-05	0.00215583	AGAP006947	2L		40199453	40201464
AGAP006962	3076.38	-1.53742	0.210663	-7.298	2.92e-13	3.61e-11	AGAP006962	2L		40275166	40276976
AGAP006964	458.251	0.66107	0.205503	3.21685	0.00129608	0.018221	AGAP006964	2L		40279726	40280593
AGAP007007	13.4253	-1.22406	0.43406	-2.82001	0.00480216	0.0499819	AGAP007007	2L		40774626	40776740
AGAP007008	15.9127	1.55607	0.436716	3.56312	0.000366479	0.00670232	AGAP007008	2L		40792494	40854969
AGAP007025	382.703	0.600408	0.203918	2.94436	0.00323624	0.0366952	AGAP007025	2L		41026812	41028128
AGAP007029	1599.08	0.884192	0.21251	4.16071	3.17e-05	0.00084235	AGAP007029	2L		41052366	41054305
AGAP007049	39.8416	1.60062	0.425868	3.75849	0.000170941	0.00356609	AGAP007049	2L		41780844	41797297
AGAP007051	1179.78	-0.697714	0.228108	-3.0587	0.002223	0.0278975	AGAP007051	2L		41835038	41874573
AGAP007055	2663.38	-0.723421	0.253047	-2.85883	0.00425201	0.045585	AGAP007055	2L		41892659	41900972
AGAP007057	2017.1	0.512815	0.167045	3.06993	0.00214111	0.0273687	AGAP007057	2L		41906459	41909805
AGAP007061	58.2774	-1.08112	0.370161	-2.92067	0.00349274	0.0389618	AGAP007061	2L		42071847	42076115
AGAP007075	185.244	1.14289	0.380748	3.0017	0.00268477	0.0318559	AGAP007075	2L		42203909	42207185
AGAP007088	10908.1	-0.586713	0.189015	-3.10405	0.0019089	0.0248286	AGAP007088	2L		42413501	42415480
AGAP007099	60.3411	-1.74312	0.426217	-4.08975	4.32e-05	0.00110694	AGAP007099	2L		42583659	42623914
AGAP007109	92.5711	-1.18892	0.32958	-3.60737	0.000309318	0.00586851	AGAP007109	2L		42860665	42862101
AGAP007110	83.6744	-1.4496	0.339944	-4.26424	2.01e-05	0.000573664	AGAP007110	2L		42914490	42939104
AGAP007112	8822.21	0.626545	0.173731	3.6064	0.000310473	0.00587886	AGAP007112	2L		42955322	42957554
AGAP007128	3598.27	0.608092	0.170044	3.57608	0.000348782	0.00645212	AGAP007128	2L		43108548	43111590
AGAP007139	405.541	1.54078	0.323045	4.76954	1.85e-06	7.06e-05	AGAP007139	2L		43556473	43558291
AGAP007163	472.865	0.739318	0.257021	2.87649	0.0040213	0.0436456	AGAP007163	2L		43619494	43706887
AGAP007166	1998.78	0.590138	0.163767	3.60353	0.000313923	0.00593253	AGAP007166	2L		43752791	43755383
AGAP007169	3194.01	0.87419	0.266062	3.28566	0.00101745	0.0149043	AGAP007169	2L		43781440	43811210
AGAP007176	415.261	-0.716232	0.205462	-3.48595	0.000490386	0.00836521	AGAP007176	2L		43850817	43853535
AGAP007180	7544.65	-0.941591	0.288516	-3.26356	0.0011002	0.0158977	AGAP007180	2L		44029784	44052643
AGAP007202	3587.41	0.755525	0.179424	4.21084	2.54e-05	0.000698031	AGAP007202	2L		44269904	44270752
AGAP007254	4326.6	0.560448	0.173787	3.22491	0.00126011	0.017834	AGAP007254	2L		44696931	44698576
AGAP007320	517.005	1.05883	0.346383	3.05681	0.00223704	0.0280372	AGAP007320	2L		45338652	45340251
AGAP007358	779.195	-1.60785	0.21825	-7.36701	1.74e-13	2.24e-11	AGAP007358	2L		46033660	46039147
AGAP007359	101.086	-1.39909	0.411984	-3.39597	0.000683862	0.0109124	AGAP007359	2L		46045215	46050548
AGAP007374	430.486	0.644523	0.2178	2.95925	0.00308391	0.0353002	AGAP007374	2L		46153134	46155302
AGAP007378	1160.3	-0.592318	0.174951	-3.38563	0.000710152	0.0112493	AGAP007378	2L		46189118	46195042
AGAP007397	2537.75	0.738507	0.18494	3.99322	6.52e-05	0.00156663	AGAP007397	2L		46315895	46317514
AGAP007400	233.307	1.0758	0.331809	3.24222	0.00118604	0.01696	AGAP007400	2L		46321640	46323714
AGAP007450	713.644	-0.951026	0.31529	-3.01635	0.00255834	0.0308988	AGAP007450	2L		46629629	46634135
AGAP007453	56.0966	-1.08997	0.363151	-3.00143	0.00268716	0.0318559	AGAP007453	2L	LRIM9	46645836	46647388
AGAP007456	16.3015	-1.27092	0.441624	-2.87784	0.00400405	0.0435565	AGAP007456	2L	LRIM8B	46651129	46652960
AGAP007473	26241.2	0.702966	0.156323	4.49688	6.9e-06	0.000229976	AGAP007473	2L		46748309	46749901
AGAP007476	633.687	0.793555	0.200421	3.95944	7.51e-05	0.00177468	AGAP007476	2L		46826675	46827543
AGAP007489	1042.56	-0.989388	0.279049	-3.54558	0.000391757	0.00701814	AGAP007489	2L		46871175	46875084
AGAP007501	19.3708	-1.60546	0.440444	-3.64508	0.000267306	0.00521517	AGAP007501	2L		46959377	46967387
AGAP007541	4661.97	0.667805	0.218043	3.06272	0.00219335	0.0276741	AGAP007541	2L		47431874	47434216
AGAP007549	710.537	1.17914	0.282598	4.17251	3.01e-05	0.000811065	AGAP007549	2L		47500288	47507319
AGAP007550	519.758	1.48927	0.292586	5.09004	3.58e-07	1.58e-05	AGAP007550	2L		47525155	47535554
AGAP007556	52.6106	1.52297	0.394702	3.85854	0.000114067	0.00254486	AGAP007556	2L		47549851	47555651
AGAP007560	594.052	-1.99036	0.284456	-6.99705	2.61e-12	2.83e-10	AGAP007560	2L		47565374	47575530
AGAP007588	441.097	1.17266	0.338891	3.46029	0.000539601	0.00907622	AGAP007588	2L		48031046	48032683
AGAP007602	586.63	-1.15382	0.234862	-4.91276	8.98e-07	3.67e-05	AGAP007602	2L		48154659	48155732
AGAP007610	950.175	0.599506	0.180455	3.32219	0.000893139	0.0133458	AGAP007610	2L		48238575	48239734
AGAP007616	4416.66	-0.948047	0.312552	-3.03325	0.00241939	0.0297135	AGAP007616	2L		48329865	48333814
AGAP007627	1496.56	-1.48735	0.181968	-8.17367	2.99e-16	6.13e-14	AGAP007627	2L		48390479	48457165
AGAP007628	38.4574	-1.52565	0.411238	-3.70989	0.000207347	0.00418953	AGAP007628	2L		48466352	48471138
AGAP007633	6427.08	0.993824	0.221435	4.48811	7.19e-06	0.000236365	AGAP007633	2L		48492237	48511972
AGAP007641	1781.67	1.10918	0.325074	3.41208	0.000644697	0.010408	AGAP007641	2L		48592041	48592785
AGAP007645	3063.95	1.19041	0.292086	4.07553	4.59e-05	0.0011644	AGAP007645	2L		48630243	48635984
AGAP007648	1805.2	-1.03937	0.236546	-4.39397	1.11e-05	0.000342721	AGAP007648	2L	pk	48704643	48750263
AGAP007672	277.599	-1.78032	0.346091	-5.14409	2.69e-07	1.23e-05	AGAP007672	2L		48893677	48897751
AGAP007692	212.487	-0.988132	0.265455	-3.72241	0.000197332	0.00401241	AGAP007692	2L	SRPN14	49084812	49086463
AGAP007693	1408.1	-0.83023	0.23187	-3.58059	0.000342823	0.0063541	AGAP007693	2L	SRPN7	49090665	49091952
AGAP007696	8217.54	-0.636669	0.216934	-2.93485	0.00333709	0.0376615	AGAP007696	2L		49095693	49097468
AGAP007711	522.231	-2.15056	0.327922	-6.55813	5.45e-11	4.65e-09	AGAP007711	2L		49177957	49179255
AGAP007717	247.102	-0.913159	0.252765	-3.61267	0.000303058	0.00577248	AGAP007717	2L		49212258	49229078
AGAP007723	619.747	-0.69409	0.200226	-3.46653	0.000527227	0.00888359	AGAP007723	2L		49281053	49308222
AGAP007728	1354.45	-0.693287	0.18145	-3.82081	0.000133012	0.00290038	AGAP007728	2L		49340930	49343400
AGAP007734	272.24	-0.961664	0.270094	-3.56048	0.000370171	0.00674425	AGAP007734	3R		57849	62977
AGAP007747	77.2931	1.47166	0.370041	3.97703	6.98e-05	0.00166475	AGAP007747	3R		217347	218358
AGAP007767	3196.56	1.18537	0.247295	4.79335	1.64e-06	6.35e-05	AGAP007767	3R		505059	507187
AGAP007775	3830.5	0.606758	0.204617	2.96534	0.00302349	0.0348569	AGAP007775	3R		611974	614177
AGAP007777	15965.1	-0.837235	0.242663	-3.45019	0.000560196	0.00932499	AGAP007777	3R		738933	744146
AGAP007781	790.796	-1.49083	0.295253	-5.04934	4.43e-07	1.93e-05	AGAP007781	3R		762798	768298
AGAP007782	210.241	-1.574	0.296256	-5.31297	1.08e-07	5.59e-06	AGAP007782	3R		784499	786566
AGAP007783	1306.6	-1.12045	0.273185	-4.10144	4.11e-05	0.00105807	AGAP007783	3R		820515	822514
AGAP007791	1278.56	-0.882277	0.182275	-4.84035	1.3e-06	5.1e-05	AGAP007791	3R		888097	910032
AGAP007822	248.35	-2.51952	0.280311	-8.9883	2.51e-19	6.91e-17	AGAP007822	3R		1427747	1428634
AGAP007858	109.496	1.14983	0.380126	3.02486	0.00248751	0.0303092	AGAP007858	3R		2252046	2254150
AGAP007878	716.715	-1.50475	0.190607	-7.89453	2.91e-15	4.93e-13	AGAP007878	3R		2456409	2458757
AGAP007924	7499.1	-0.87835	0.263719	-3.33063	0.000866504	0.013049	AGAP007924	3R		2856038	2897844
AGAP007928	1400.82	-1.10805	0.333342	-3.32407	0.000887153	0.013316	AGAP007928	3R		2928852	2937432
AGAP007933	417.885	-1.48179	0.247088	-5.99701	2.01e-09	1.35e-07	AGAP007933	3R		3138988	3140001
AGAP007935	340.106	-1.11236	0.30419	-3.6568	0.000255388	0.0050408	AGAP007935	3R		3148064	3167157
AGAP007940	5248.03	-0.704102	0.197981	-3.55641	0.000375964	0.00679965	AGAP007940	3R		3222828	3227440
AGAP007973	1847.76	-1.11542	0.184762	-6.03704	1.57e-09	1.07e-07	AGAP007973	3R	ODR1	3544102	3550781
AGAP008005	103.903	-1.91343	0.41227	-4.64121	3.46e-06	0.000121836	AGAP008005	3R		4006718	4007982
AGAP008014	694.371	-1.25547	0.365168	-3.43807	0.000585868	0.00966883	AGAP008014	3R		4178929	4184078
AGAP008015	7185.59	1.02291	0.321926	3.17745	0.00148575	0.0200837	AGAP008015	3R		4186797	4189039
AGAP008016	1305.14	0.748907	0.210177	3.56321	0.000366341	0.00670232	AGAP008016	3R		4190349	4192896
AGAP008023	955.03	-0.949307	0.320947	-2.95783	0.00309812	0.0353787	AGAP008023	3R	en	4384025	4390541
AGAP008025	845.259	-1.40256	0.302743	-4.63283	3.61e-06	0.000125502	AGAP008025	3R		4416928	4478260
AGAP008061	1607.52	-1.65544	0.257849	-6.42018	1.36e-10	1.09e-08	AGAP008061	3R	IDGF4	4938138	4940055
AGAP008088	885.059	0.793738	0.218983	3.62465	0.000289353	0.00555535	AGAP008088	3R		5303383	5304603
AGAP008103	600.187	-0.756971	0.240274	-3.15045	0.00163019	0.0215821	AGAP008103	3R		5785552	5793809
AGAP008113	120.352	-1.37927	0.296195	-4.65665	3.21e-06	0.000115156	AGAP008113	3R		5834900	5839018
AGAP008144	93.0167	-1.38571	0.349619	-3.96349	7.39e-05	0.00174908	AGAP008144	3R		6134805	6150226
AGAP008146	19.9519	-1.91019	0.442643	-4.31541	1.59e-05	0.000463869	AGAP008146	3R		6153069	6154609
AGAP008149	1702.97	0.619135	0.205552	3.01206	0.00259478	0.0311087	AGAP008149	3R		6205382	6206593
AGAP008163	9871.89	0.607893	0.180169	3.37402	0.000740797	0.0116473	AGAP008163	3R		6279502	6280318
AGAP008176	1548.66	0.910682	0.202854	4.48934	7.14e-06	0.000235814	AGAP008176	3R		6391001	6393645
AGAP008177	237.231	1.15489	0.284427	4.06042	4.9e-05	0.00121364	AGAP008177	3R		6394644	6395786
AGAP008187	69.5433	-1.21728	0.366261	-3.32355	0.000888809	0.013316	AGAP008187	3R		6468421	6470496
AGAP008217	620.765	-0.866097	0.208038	-4.16317	3.14e-05	0.000835616	AGAP008217	3R	CYP6Z3	6971669	6973290
AGAP008218	316.731	-0.82309	0.234944	-3.50334	0.000459457	0.00795079	AGAP008218	3R	CYP6Z2	6973779	6975563
AGAP008222	3125.82	-0.798335	0.264103	-3.02282	0.00250431	0.0303846	AGAP008222	3R	ODR2	7095141	7117980
AGAP008227	1837.36	-1.26652	0.231215	-5.47768	4.31e-08	2.43e-06	AGAP008227	3R		7167425	7172871
AGAP008230	17.2256	-1.32036	0.430268	-3.0687	0.00214991	0.0274448	AGAP008230	3R		7206258	7207760
AGAP008237	65.7494	-1.53449	0.368578	-4.16329	3.14e-05	0.000835616	AGAP008237	3R		7559783	7562432
AGAP008253	24.3943	-1.3092	0.432667	-3.02588	0.00247913	0.0302454	AGAP008253	3R		7908909	7909193
AGAP008310	267.213	1.00661	0.333372	3.01947	0.00253218	0.0306213	AGAP008310	3R		8838946	8852517
AGAP008321	2075.07	-1.80954	0.202027	-8.95691	3.34e-19	8.94e-17	AGAP008321	3R		9104556	9109056
AGAP008322	1313.91	-2.13973	0.172719	-12.3885	3.02e-35	2.42e-32	AGAP008322	3R		9111999	9116809
AGAP008323	33.7259	-1.85081	0.423707	-4.36814	1.25e-05	0.000376245	AGAP008323	3R		9120749	9124734
AGAP008330	1288.6	0.512286	0.16724	3.06318	0.00218997	0.0276741	AGAP008330	3R		9182123	9184326
AGAP008350	3989.1	1.48569	0.312229	4.75834	1.95e-06	7.44e-05	AGAP008350	3R	DBLOX	9726877	9731776
AGAP008352	2085.25	0.513763	0.167671	3.06411	0.00218317	0.0276741	AGAP008352	3R		9734744	9736542
AGAP008357	31.348	-1.76022	0.437976	-4.01898	5.84e-05	0.00142257	AGAP008357	3R		9870960	9890511
AGAP008359	88.6529	1.84196	0.393217	4.68432	2.81e-06	0.000101775	AGAP008359	3R		10022000	10025324
AGAP008363	982.446	1.27968	0.351996	3.63549	0.000277451	0.00536963	AGAP008363	3R		10059096	10061163
AGAP008364	2103.2	-1.87644	0.184256	-10.1839	2.34e-24	9.4e-22	AGAP008364	3R	TEP15	10061667	10075623
AGAP008369	5181.29	1.20016	0.303217	3.95807	7.56e-05	0.00178051	AGAP008369	3R		10088546	10093543
AGAP008385	47.3367	-1.50397	0.382617	-3.93076	8.47e-05	0.00194779	AGAP008385	3R		10236132	10238059
AGAP008400	332.661	-1.67284	0.337392	-4.95814	7.12e-07	2.94e-05	AGAP008400	3R		10331036	10338704
AGAP008415	99.896	-0.854467	0.300558	-2.84293	0.00447004	0.0472911	AGAP008415	3R		10519401	10520597
AGAP008428	2302.07	0.711704	0.17792	4.00012	6.33e-05	0.0015331	AGAP008428	3R		10601656	10602411
AGAP008436	34.8688	-1.24792	0.44125	-2.82814	0.00468188	0.0490032	AGAP008436	3R	ABCC11	10719260	10724153
AGAP008490	1061.68	1.18532	0.224499	5.27984	1.29e-07	6.51e-06	AGAP008490	3R		11308044	11309658
AGAP008509	2936.38	0.597099	0.185997	3.21025	0.00132619	0.0184708	AGAP008509	3R		11432001	11443813
AGAP008544	666.633	0.755143	0.249311	3.02892	0.00245432	0.0300187	AGAP008544	3R		12401761	12403461
AGAP008548	1063.07	1.53573	0.428649	3.58272	0.000340033	0.00632671	AGAP008548	3R		12478048	12480529
AGAP008563	458.585	-1.38851	0.307885	-4.50982	6.49e-06	0.000217133	AGAP008563	3R		12783370	12846012
AGAP008570	517.804	1.48853	0.280474	5.30718	1.11e-07	5.68e-06	AGAP008570	3R		13073862	13080059
AGAP008584	150.202	-1.01013	0.30744	-3.28563	0.00101754	0.0149043	AGAP008584	3R		13292076	13297285
AGAP008601	3062.58	0.460189	0.155465	2.96008	0.00307564	0.0352893	AGAP008601	3R		13502556	13504908
AGAP008632	5980.79	1.78099	0.154225	11.548	7.56e-31	5.2e-28	AGAP008632	3R		13774427	13779616
AGAP008658	182.736	-1.03145	0.311996	-3.30597	0.000946473	0.0140124	AGAP008658	3R		14501352	14517906
AGAP008664	1039.66	-1.67926	0.20259	-8.289	1.14e-16	2.56e-14	AGAP008664	3R		14578265	14582747
AGAP008665	178.182	-0.82388	0.273666	-3.01053	0.00260789	0.0312234	AGAP008665	3R		14582775	14584261
AGAP008678	279.014	-1.22301	0.289946	-4.21805	2.46e-05	0.000680339	AGAP008678	3R		14726940	14731796
AGAP008721	151.913	-1.48943	0.297096	-5.01327	5.35e-07	2.27e-05	AGAP008721	3R		16032802	16042062
AGAP008734	128.676	-1.08274	0.287971	-3.7599	0.000169978	0.00356139	AGAP008734	3R		16217572	16236334
AGAP008747	3463.76	0.533384	0.157987	3.37612	0.000735151	0.0115964	AGAP008747	3R		16866272	16868254
AGAP008772	2988.03	0.585791	0.163417	3.58464	0.000337542	0.00630628	AGAP008772	3R		17388862	17390556
AGAP008783	677.14	1.08184	0.20078	5.38816	7.12e-08	3.85e-06	AGAP008783	3R		17809542	17810630
AGAP008832	600.075	-0.619057	0.211478	-2.92729	0.00341927	0.0383643	AGAP008832	3R		19124307	19127177
AGAP008849	3578.22	1.061	0.169873	6.2458	4.22e-10	3.17e-08	AGAP008849	3R		19411718	19417377
AGAP008863	1240.73	0.955835	0.200286	4.77235	1.82e-06	6.99e-05	AGAP008863	3R	fo		19883780	19998837
AGAP008867	8294.04	-2.53293	0.266494	-9.50464	2.01e-21	6.67e-19	AGAP008867	3R		20081985	20083558
AGAP008881	1033.42	0.636486	0.198067	3.21348	0.00131137	0.0183301	AGAP008881	3R		20272105	20274644
AGAP008893	322.338	1.19961	0.305363	3.92847	8.55e-05	0.00196173	AGAP008893	3R	CPLCP8	20470811	20472208
AGAP008899	1491.85	1.14809	0.22409	5.12332	3e-07	1.35e-05	AGAP008899	3R		20554610	20567010
AGAP008900	267.111	1.58211	0.28317	5.58713	2.31e-08	1.36e-06	AGAP008900	3R		20579510	20581247
AGAP008905	989.152	0.5681	0.195392	2.90749	0.00364342	0.040502	AGAP008905	3R		20605879	20606867
AGAP008926	1335.02	0.707461	0.245904	2.87698	0.004015	0.0436263	AGAP008926	3R		21070735	21094022
AGAP008952	8326.34	0.788793	0.193005	4.08691	4.37e-05	0.00111464	AGAP008952	3R		21793684	21795505
AGAP008968	66.3873	1.35826	0.443006	3.066	0.00216943	0.0275844	AGAP008968	3R		22323644	22323835
AGAP008983	1746.32	0.786845	0.2459	3.19986	0.00137495	0.0189169	AGAP008983	3R		22639207	22651637
AGAP008988	2622.67	0.881432	0.190171	4.63494	3.57e-06	0.000124685	AGAP008988	3R		22731159	22732367
AGAP008995	322.595	-1.88462	0.35256	-5.34552	9.02e-08	4.75e-06	AGAP008995	3R		22823121	22859837
AGAP008996	742.935	-1.47674	0.275884	-5.35274	8.66e-08	4.59e-06	AGAP008996	3R		22873358	22888905
AGAP009000	21.2391	-1.85719	0.440308	-4.21792	2.47e-05	0.000680339	AGAP009000	3R		22953739	22972726
AGAP009008	524.367	-1.30586	0.246608	-5.29526	1.19e-07	6.03e-06	AGAP009008	3R		23392745	23400314
AGAP009016	306.467	-1.42961	0.270841	-5.27841	1.3e-07	6.51e-06	AGAP009016	3R		23582806	23611749
AGAP009028	904.261	-1.38335	0.369528	-3.74356	0.000181435	0.00373647	AGAP009028	3R		24162051	24175586
AGAP009047	2163.24	0.704871	0.167954	4.19681	2.71e-05	0.000739087	AGAP009047	3R		24681078	24682383
AGAP009053	127.418	1.14836	0.313683	3.66088	0.000251354	0.00498467	AGAP009053	3R	LL3	24809542	24810191
AGAP009063	1278.13	-1.06017	0.243987	-4.34521	1.39e-05	0.000413909	AGAP009063	3R		25144380	25154093
AGAP009087	69.2357	-2.19488	0.383089	-5.72943	1.01e-08	6.19e-07	AGAP009087	3R		25482136	25497115
AGAP009088	181.571	-1.73755	0.318015	-5.46374	4.66e-08	2.61e-06	AGAP009088	3R		25498184	25501754
AGAP009100	38.5856	1.45811	0.408686	3.56779	0.000359998	0.00660888	AGAP009100	3R		25597268	25599732
AGAP009109	23.0103	1.72817	0.440795	3.92057	8.83e-05	0.00202236	AGAP009109	3R		25657765	25658658
AGAP009128	331.398	-1.06008	0.308425	-3.43707	0.000588033	0.00968797	AGAP009128	3R		26432061	26435995
AGAP009142	3019.05	-0.856436	0.217384	-3.93973	8.16e-05	0.00189901	AGAP009142	3R		27397772	27398990
AGAP009143	1966.71	-0.908211	0.305926	-2.96873	0.00299031	0.0345524	AGAP009143	3R	SCRAC1	27410675	27428759
AGAP009145	718.802	0.776211	0.234762	3.30638	0.000945092	0.0140124	AGAP009145	3R		27502966	27503999
AGAP009146	15523.9	0.925606	0.213948	4.32631	1.52e-05	0.000445549	AGAP009146	3R		27504829	27506037
AGAP009164	151.891	-2.0889	0.342586	-6.09745	1.08e-09	7.53e-08	AGAP009164	3R		28002776	28040962
AGAP009167	3049.84	0.871258	0.233458	3.73198	0.000189983	0.00390417	AGAP009167	3R		28049923	28060450
AGAP009173	3615.02	1.09741	0.151763	7.23113	4.79e-13	5.77e-11	AGAP009173	3R	fbp	28117508	28120385
AGAP009182	15122.5	-0.549951	0.183125	-3.00314	0.00267209	0.0318339	AGAP009182	3R		28207738	28211089
AGAP009191	881.511	0.706788	0.239462	2.95157	0.00316166	0.0358917	AGAP009191	3R	GSTE6	28593714	28594762
AGAP009198	598.22	-0.779508	0.257784	-3.02388	0.00249556	0.030369	AGAP009198	3R		28607056	28610755
AGAP009201	1048.82	-0.924538	0.234045	-3.95025	7.81e-05	0.00183523	AGAP009201	3R		28646812	28654237
AGAP009203	101.887	-1.0018	0.336518	-2.97695	0.00291134	0.0338067	AGAP009203	3R		28659350	28670101
AGAP009227	1474.2	-1.56068	0.228686	-6.82457	8.82e-12	8.59e-10	AGAP009227	3R		28918210	28919685
AGAP009241	1900.16	0.785262	0.273654	2.86955	0.00411059	0.0443153	AGAP009241	3R	CYP4C36	29222046	29224369
AGAP009251	796.433	-1.12003	0.20867	-5.3675	7.98e-08	4.3e-06	AGAP009251	3R		29835650	29838977
AGAP009252	1621.12	-1.16691	0.198084	-5.89097	3.84e-09	2.48e-07	AGAP009252	3R		29667556	29671010
AGAP009284	1139.88	1.06328	0.333562	3.18764	0.00143439	0.0195505	AGAP009284	3R		30659284	30667767
AGAP009288	1432.79	-0.47936	0.169895	-2.82151	0.00477979	0.0498028	AGAP009288	3R		30852849	30854274
AGAP009336	5597.2	0.660762	0.178006	3.71201	0.000205616	0.00416329	AGAP009336	3R		31534665	31535614
AGAP009363	103.768	1.13738	0.298164	3.81462	0.000136391	0.00295401	AGAP009363	3R	CYP9M1	31793155	31795094
AGAP009366	293.82	-0.934815	0.32879	-2.8432	0.00446632	0.0472911	AGAP009366	3R		31807985	31808730
AGAP009380	19759.1	0.609196	0.212354	2.86877	0.0041207	0.0443251	AGAP009380	3R		31866871	31868107
AGAP009400	282.932	-0.921851	0.277927	-3.31688	0.000910293	0.0135811	AGAP009400	3R		32132052	32216768
AGAP009435	149.76	-1.09605	0.278614	-3.93393	8.36e-05	0.0019269	AGAP009435	3R		33484068	33485295
AGAP009436	264.02	-1.07521	0.289515	-3.71382	0.000204155	0.00414241	AGAP009436	3R		33485565	33486947
AGAP009437	63.9136	2.74095	0.391915	6.99372	2.68e-12	2.87e-10	AGAP009437	3R		33487582	33488632
AGAP009463	625.259	-2.26341	0.302324	-7.4867	7.06e-14	9.86e-12	AGAP009463	3R	ABCG11	33943638	33951119
AGAP009464	1092.02	0.848353	0.2545	3.3334	0.000857901	0.0130007	AGAP009464	3R	ABCG10	33956612	33975486
AGAP009467	314.03	1.04148	0.294855	3.53216	0.000412174	0.0073159	AGAP009467	3R	ABCG16	34003860	34006100
AGAP009471	177.657	-0.906102	0.292229	-3.10065	0.00193093	0.0250139	AGAP009471	3R	ABCG19	34017810	34019878
AGAP009472	195.827	1.10287	0.314025	3.51203	0.000444693	0.0077644	AGAP009472	3R	ABCG20	34021420	34023802
AGAP009525	2081.32	0.47722	0.160556	2.97229	0.00295587	0.0342001	AGAP009525	3R		35302757	35304764
AGAP009528	1850.42	0.736065	0.246736	2.98321	0.00285239	0.0334039	AGAP009528	3R		35381848	35394920
AGAP009537	10053.8	0.57928	0.177248	3.26819	0.00108238	0.0157108	AGAP009537	3R		35605568	35607573
AGAP009560	43.0794	-1.33293	0.424763	-3.13805	0.00170076	0.0223019	AGAP009560	3R		36152800	36175571
AGAP009561	1082.19	-1.09949	0.28598	-3.84465	0.000120727	0.00266262	AGAP009561	3R		36187598	36188631
AGAP009591	72.7455	-2.77555	0.42604	-6.51476	7.28e-11	6.1e-09	AGAP009591	3R		36720615	36723458
AGAP009595	19.031	1.42711	0.43681	3.26712	0.00108647	0.0157464	AGAP009595	3R		36755388	36771781
AGAP009608	960.249	0.798569	0.275975	2.89363	0.00380815	0.0418029	AGAP009608	3R		36986648	36989742
AGAP009619	1364.24	0.788753	0.274041	2.87823	0.00399915	0.0435523	AGAP009619	3R		37052132	37063499
AGAP009624	1129.12	0.765567	0.199079	3.84555	0.000120282	0.00265889	AGAP009624	3R	CTPsyn	37158716	37163336
AGAP009649	2301.56	-1.45845	0.182521	-7.99059	1.34e-15	2.35e-13	AGAP009649	3R		37609386	37618770
AGAP009651	174.436	0.786622	0.276418	2.84577	0.00443041	0.046975	AGAP009651	3R		37621581	37624684
AGAP009655	1526.77	0.574116	0.161507	3.55474	0.000378354	0.00681602	AGAP009655	3R		37629060	37653347
AGAP009697	19.2061	-1.8726	0.441143	-4.24489	2.19e-05	0.000618131	AGAP009697	3R		38993868	39017067
AGAP009699	40.7443	-1.43003	0.435405	-3.28436	0.00102213	0.0149488	AGAP009699	3R		39063375	39070280
AGAP009735	155.225	-1.25249	0.295445	-4.23933	2.24e-05	0.000629946	AGAP009735	3R		42011460	42012670
AGAP009746	3623.67	0.524867	0.15748	3.33292	0.000859409	0.0130031	AGAP009746	3R		42127368	42128777
AGAP009790	3955.34	1.50014	0.291008	5.15499	2.54e-07	1.18e-05	AGAP009790	3R	CPAP3-B	43300528	43321197
AGAP009812	63.3234	-1.3247	0.360634	-3.67324	0.000239494	0.00475927	AGAP009812	3R		43758110	43761176
AGAP009831	241.371	-1.84951	0.270495	-6.83751	8.06e-12	8.01e-10	AGAP009831	3R		44033191	44041412
AGAP009847	380.659	-1.17383	0.332755	-3.52761	0.000419327	0.00741555	AGAP009847	3R		44114246	44122918
AGAP009885	176.91	1.09912	0.289217	3.80032	0.000144507	0.00310192	AGAP009885	3R		44742525	44743303
AGAP009904	1342.03	0.546026	0.172079	3.17311	0.00150815	0.0203339	AGAP009904	3R		45183296	45184666
AGAP009910	740.34	0.547014	0.183112	2.98731	0.00281441	0.0330182	AGAP009910	3R		45197982	45200093
AGAP009933	2467.85	-0.875284	0.277224	-3.15732	0.00159229	0.0211968	AGAP009933	3R		45572223	45596316
AGAP009935	711.357	-2.68147	0.317861	-8.43599	3.28e-17	7.72e-15	AGAP009935	3R		45650156	45654239
AGAP009945	302.528	1.19488	0.273139	4.37462	1.22e-05	0.00036984	AGAP009945	3R		45808083	45809514
AGAP009981	434.211	-3.39249	0.305699	-11.0975	1.29e-28	7.32e-26	AGAP009981	3R		47099265	47100141
AGAP009991	48.9977	-1.208	0.411682	-2.93431	0.00334287	0.0376826	AGAP009991	3R		47331414	47332656
AGAP010010	3084.96	-0.571107	0.173351	-3.29451	0.000985946	0.0145299	AGAP010010	3R		47577971	47579507
AGAP010018	265.14	0.745184	0.250265	2.97759	0.00290528	0.0338067	AGAP010018	3R		47753852	47754407
AGAP010078	350.874	-0.965864	0.211508	-4.56656	4.96e-06	0.00016945	AGAP010078	3R		48656887	48658401
AGAP010088	2229.08	-0.588399	0.172934	-3.40245	0.000667854	0.0107459	AGAP010088	3R		48706184	48717387
AGAP010110	35.0187	-1.31056	0.407385	-3.21701	0.00129535	0.018221	AGAP010110	3R		49185431	49186295
AGAP010158	108.696	-1.94917	0.336684	-5.78931	7.07e-09	4.39e-07	AGAP010158	3R		49599773	49642633
AGAP010159	5051.72	0.757228	0.157183	4.81751	1.45e-06	5.65e-05	AGAP010159	3R		49670245	49670900
AGAP010171	804.679	0.614151	0.213558	2.8758	0.00403002	0.0436911	AGAP010171	3R	papi	49889320	49894795
AGAP010183	1003.67	-1.18025	0.212681	-5.54941	2.87e-08	1.65e-06	AGAP010183	3R		49961429	49971850
AGAP010215	264.314	-0.906932	0.239499	-3.78679	0.000152605	0.00324682	AGAP010215	3R		50845784	50846930
AGAP010224	1886.18	-0.776738	0.198785	-3.90742	9.33e-05	0.00212051	AGAP010224	3R		51264622	51266484
AGAP010230	72.0408	-1.48931	0.368691	-4.03945	5.36e-05	0.00132062	AGAP010230	3R		51299821	51308410
AGAP010282	4781.04	0.483456	0.159192	3.03693	0.00238999	0.0294938	AGAP010282	3R		52033775	52038486
AGAP010290	2662.4	-1.584	0.168304	-9.41151	4.89e-21	1.57e-18	AGAP010290	3R		52237449	52248062
AGAP010293	729.783	-0.706276	0.194271	-3.63553	0.000277413	0.00536963	AGAP010293	3R		52354660	52358904
AGAP010294	916.738	-3.23405	0.234305	-13.8027	2.45e-43	5.91e-40	AGAP010294	3R		52418651	52422892
AGAP010315	1819.49	-0.824755	0.24302	-3.39377	0.000689373	0.0109821	AGAP010315	3L		377201	388139
AGAP010356	963.18	-0.651071	0.227398	-2.86314	0.00419469	0.0450707	AGAP010356	3L		2124999	2137326
AGAP010359	685.486	-1.49792	0.283862	-5.27694	1.31e-07	6.53e-06	AGAP010359	3L		2203034	2221792
AGAP010369	6328.42	-1.52599	0.216241	-7.0569	1.7e-12	1.93e-10	AGAP010369	3L	CPR112	2279614	2280171
AGAP010370	248.256	1.28615	0.246117	5.22576	1.73e-07	8.32e-06	AGAP010370	3L		2280874	2285568
AGAP010386	3786.11	-0.865177	0.172511	-5.0152	5.3e-07	2.26e-05	AGAP010386	3L		2436355	2438695
AGAP010389	2364.35	0.79237	0.277298	2.85747	0.00427028	0.04573	AGAP010389	3L		2467694	2472921
AGAP010422	491.127	-1.21644	0.258283	-4.70972	2.48e-06	9.09e-05	AGAP010422	3L		3068630	3073413
AGAP010439	1231.53	-1.02421	0.226419	-4.52352	6.08e-06	0.000205682	AGAP010439	3L		3622183	3627710
AGAP010457	3618.05	0.691389	0.19491	3.54722	0.000389324	0.00698753	AGAP010457	3L		3905856	3907060
AGAP010471	698.874	1.10529	0.280152	3.94533	7.97e-05	0.00186872	AGAP010471	3L		4056203	4058852
AGAP010509	1088.19	-0.845073	0.192258	-4.39552	1.11e-05	0.000341364	AGAP010509	3L		5244024	5247930
AGAP010531	195.904	1.42414	0.289668	4.91644	8.81e-07	3.61e-05	AGAP010531	3L		5714410	5715624
AGAP010536	3355.27	0.542023	0.178547	3.03575	0.00239941	0.0295723	AGAP010536	3L		5818262	5821274
AGAP010580	338.313	-0.805101	0.261292	-3.08123	0.00206145	0.026491	AGAP010580	3L		6474643	6477162
AGAP010588	12542.1	0.450045	0.146429	3.07346	0.0021159	0.0271184	AGAP010588	3L		6553400	6555265
AGAP010629	4987.4	-1.00506	0.212626	-4.72691	2.28e-06	8.48e-05	AGAP010629	3L		7627528	7638263
AGAP010638	1945.21	1.02772	0.298427	3.44377	0.000573655	0.00951616	AGAP010638	3L		7837545	7849506
AGAP010645	3431	-1.64567	0.217873	-7.55334	4.24e-14	6.19e-12	AGAP010645	3L		7939087	7940389
AGAP010646	158.087	-2.57739	0.288693	-8.92778	4.35e-19	1.1e-16	AGAP010646	3L		7943883	7961060
AGAP010658	63.3951	-1.16944	0.409735	-2.85413	0.00431552	0.0459591	AGAP010658	3L		8119008	8121597
AGAP010687	416.735	-0.76982	0.230528	-3.33938	0.000839653	0.0128047	AGAP010687	3L		8393435	8399019
AGAP010702	2097.34	0.736334	0.221571	3.32325	0.000889761	0.013316	AGAP010702	3L		8750479	8753304
AGAP010723	1696.89	1.17748	0.178111	6.61096	3.82e-11	3.35e-09	AGAP010723	3L		8989863	8991265
AGAP010725	949.676	0.957412	0.229563	4.17059	3.04e-05	0.000815637	AGAP010725	3L		8995077	8998846
AGAP010726	217.015	0.94567	0.239798	3.94361	8.03e-05	0.00187765	AGAP010726	3L		8998995	9002919
AGAP010729	368.5	-0.802494	0.261639	-3.06718	0.00216089	0.0275485	AGAP010729	3L		9011771	9012886
AGAP010734	126.742	-1.23751	0.314289	-3.9375	8.23e-05	0.00190302	AGAP010734	3L	HPX1	9047718	9071148
AGAP010742	878.108	-1.21957	0.334642	-3.6444	0.000268019	0.00521851	AGAP010742	3L		9344000	9377326
AGAP010743	254.08	-1.37634	0.279114	-4.9311	8.18e-07	3.37e-05	AGAP010743	3L		9377532	9378555
AGAP010782	715.383	-0.827985	0.2576	-3.21423	0.00130794	0.0183226	AGAP010782	3L		10284200	10296516
AGAP010788	223.355	-1.27364	0.403153	-3.15919	0.00158209	0.0211047	AGAP010788	3L		10359660	10389853
AGAP010794	2236.04	1.00102	0.276641	3.6185	0.000296317	0.00567236	AGAP010794	3L		10431886	10436001
AGAP010799	368.816	1.80499	0.416273	4.33607	1.45e-05	0.000428838	AGAP010799	3L		10565764	10566630
AGAP010821	306.414	1.04452	0.283588	3.68321	0.000230316	0.00460537	AGAP010821	3L		11334659	11337261
AGAP010823	1407.35	-1.66527	0.279965	-5.94815	2.71e-09	1.78e-07	AGAP010823	3L		11443685	11449916
AGAP010824	429.154	-1.88332	0.272919	-6.90065	5.18e-12	5.31e-10	AGAP010824	3L		11452625	11456200
AGAP010841	721.649	0.544097	0.187544	2.90118	0.00371763	0.0409491	AGAP010841	3L		11852212	11861868
AGAP010851	38.3919	1.95744	0.412967	4.73995	2.14e-06	7.99e-05	AGAP010851	3L	GPRLKK	12012686	12016397
AGAP010854	334.23	2.87217	0.279979	10.2585	1.08e-24	4.75e-22	AGAP010854	3L		12049444	12058049
AGAP010863	1393.38	1.00583	0.296135	3.39651	0.000682505	0.0109088	AGAP010863	3L		12134860	12136181
AGAP010865	103.43	1.04997	0.305936	3.43199	0.000599171	0.00983783	AGAP010865	3L		12139871	12155328
AGAP010893	2998.51	0.547712	0.181644	3.01531	0.00256718	0.0309668	AGAP010893	3L		12684224	12705407
AGAP010926	740.067	-1.03771	0.311218	-3.33436	0.000854946	0.0129899	AGAP010926	3L		13221081	13230656
AGAP010971	1812.25	-2.36226	0.221726	-10.6539	1.67e-26	8.67e-24	AGAP010971	3L		14341371	14342747
AGAP011031	318.134	-1.76917	0.227229	-7.78582	6.93e-15	1.09e-12	AGAP011031	3L		14730422	14733225
AGAP011053	790.071	0.979429	0.266609	3.67365	0.000239114	0.00475927	AGAP011053	3L		15784161	15785543
AGAP011084	3142.5	0.530838	0.166557	3.18712	0.00143699	0.0195505	AGAP011084	3L		16351133	16353867
AGAP011093	2150.34	0.544417	0.163691	3.32589	0.000881366	0.0132521	AGAP011093	3L		16483086	16488139
AGAP011104	119.617	-1.15482	0.385394	-2.99646	0.00273137	0.0322214	AGAP011104	3L		16990272	16991898
AGAP011105	1145.09	0.761973	0.22739	3.35095	0.00080534	0.0125155	AGAP011105	3L		16995322	16999343
AGAP011119	951.474	-0.775466	0.240795	-3.22044	0.00127995	0.0180882	AGAP011119	3L		17321524	17326732
AGAP011186	4276.37	-1.05649	0.229356	-4.60635	4.1e-06	0.000141061	AGAP011186	3L	TOLL11	18352679	18358636
AGAP011188	161.387	-1.26505	0.306759	-4.12393	3.72e-05	0.000972826	AGAP011188	3L		18850159	18851178
AGAP011194	222.216	-2.49539	0.270202	-9.2353	2.58e-20	7.76e-18	AGAP011194	3L		18962211	18980340
AGAP011199	1749.38	0.471658	0.164365	2.86957	0.00411032	0.0443153	AGAP011199	3L	sno	19279154	19291166
AGAP011204	7554.89	0.910149	0.246682	3.68956	0.000224643	0.00450126	AGAP011204	3L		19311459	19315980
AGAP011220	2167.68	0.918418	0.265999	3.45271	0.00055499	0.00927036	AGAP011220	3L		19483804	19485190
AGAP011222	24.8626	-2.30344	0.436919	-5.27201	1.35e-07	6.67e-06	AGAP011222	3L		19489859	19521047
AGAP011232	390.882	0.998861	0.323061	3.09186	0.00198906	0.0255949	AGAP011232	3L		19874170	19875474
AGAP011237	1359.12	1.63694	0.245176	6.67662	2.45e-11	2.31e-09	AGAP011237	3L		19899571	19906388
AGAP011238	766.625	0.947	0.194411	4.87111	1.11e-06	4.46e-05	AGAP011238	3L		19909737	19911732
AGAP011246	877.141	0.856505	0.20068	4.26801	1.97e-05	0.000565729	AGAP011246	3L		19984141	19984920
AGAP011285	1060.76	0.732343	0.224777	3.25809	0.00112165	0.0161592	AGAP011285	3L		20558678	20562010
AGAP011301	1127.79	-0.863354	0.225848	-3.82272	0.000131986	0.00288454	AGAP011301	3L		20702575	20703549
AGAP011302	49.3394	-1.31134	0.370953	-3.53506	0.000407676	0.00724942	AGAP011302	3L		20764210	20766129
AGAP011318	38.0604	-1.62526	0.421452	-3.85635	0.000115095	0.00256186	AGAP011318	3L		20949658	20954515
AGAP011333	2449.85	-0.843742	0.207562	-4.06501	4.8e-05	0.00119929	AGAP011333	3L		21154872	21187391
AGAP011355	592.627	-0.889919	0.196839	-4.52105	6.15e-06	0.000207362	AGAP011355	3L		21691050	21722029
AGAP011359	96.4625	1.35887	0.319499	4.25312	2.11e-05	0.000599356	AGAP011359	3L		21901460	21904542
AGAP011369	2064.29	-0.716696	0.1911	-3.75037	0.000176574	0.00365982	AGAP011369	3L		22038996	22040835
AGAP011384	708.629	-1.07598	0.206945	-5.19932	2e-07	9.4e-06	AGAP011384	3L		23006988	23200840
AGAP011417	347.925	-1.07737	0.340724	-3.162	0.0015669	0.0209456	AGAP011417	3L		24124275	24148989
AGAP011432	97.6612	1.15061	0.348694	3.29978	0.000967621	0.0142817	AGAP011432	3L		24563913	24564970
AGAP011458	1523.62	0.885747	0.256119	3.45834	0.00054351	0.00912604	AGAP011458	3L		24936771	24938084
AGAP011472	612.614	0.861594	0.252067	3.41812	0.00063055	0.0102138	AGAP011472	3L		24992821	24994668
AGAP011478	6112.44	-1.4567	0.2035	-7.15821	8.17e-13	9.61e-11	AGAP011478	3L		25038434	25049152
AGAP011489	574.018	-1.37211	0.291997	-4.69905	2.61e-06	9.54e-05	AGAP011489	3L		25342387	25346837
AGAP011520	380.088	0.953145	0.294265	3.23907	0.00119919	0.017072	AGAP011520	3L		26434538	26435324
AGAP011548	1859.95	-0.742325	0.247438	-3.00004	0.00269941	0.0318896	AGAP011548	3L		27198541	27200012
AGAP011564	274.755	0.841159	0.224406	3.74839	0.000177976	0.00367308	AGAP011564	3L		27795302	27802961
AGAP011565	232.121	-1.5287	0.27009	-5.65997	1.51e-08	9.06e-07	AGAP011565	3L		27807712	27808389
AGAP011571	6570.27	1.80365	0.308133	5.85346	4.81e-09	3.06e-07	AGAP011571	3L		27958642	27964285
AGAP011584	406.054	-0.898512	0.293284	-3.06363	0.00218672	0.0276741	AGAP011584	3L		28405479	28428524
AGAP011605	1296.16	0.605896	0.212073	2.85702	0.00427638	0.0457444	AGAP011605	3L		29406268	29409325
AGAP011609	237.824	-1.07919	0.269992	-3.99711	6.41e-05	0.00154495	AGAP011609	3L		29539280	29606776
AGAP011618	212.469	-0.968489	0.322056	-3.00721	0.0026366	0.031528	AGAP011618	3L		29911377	29968350
AGAP011620	18.3702	-1.52009	0.441773	-3.4409	0.000579787	0.00958489	AGAP011620	3L		30022597	30028326
AGAP011643	371.527	1.08863	0.295876	3.67933	0.000233851	0.00466638	AGAP011643	3L	GPRMTHL7	30651352	30652965
AGAP011660	857.426	-0.907006	0.286202	-3.16911	0.00152908	0.0205541	AGAP011660	3L		31038338	31039238
AGAP011736	301.334	1.77988	0.339835	5.2375	1.63e-07	7.9e-06	AGAP011736	3L		32637953	32655940
AGAP011750	1281.85	1.1918	0.294313	4.04942	5.13e-05	0.00126885	AGAP011750	3L		32917179	32919704
AGAP011812	1235.07	1.29124	0.288188	4.48054	7.45e-06	0.000244082	AGAP011812	3L		33528954	33533641
AGAP011824	5223.13	0.966112	0.224357	4.30614	1.66e-05	0.000482275	AGAP011824	3L	TPX4	33860576	33861767
AGAP011828	23059.3	-0.573672	0.163672	-3.505	0.000456607	0.00792933	AGAP011828	3L	Cp1	33872056	33877538
AGAP011830	8076.07	-1.19587	0.196237	-6.094	1.1e-09	7.64e-08	AGAP011830	3L		33882401	33887897
AGAP011839	1437.52	0.722237	0.165016	4.37678	1.2e-05	0.000367357	AGAP011839	3L		33925153	33927790
AGAP011887	1440.15	0.547685	0.163879	3.34201	0.000831739	0.0127041	AGAP011887	3L		34631276	34632383
AGAP011893	794.148	1.31279	0.29238	4.49002	7.12e-06	0.000235814	AGAP011893	3L		34663626	34671063
AGAP011937	5655.71	0.966996	0.153531	6.29839	3.01e-10	2.32e-08	AGAP011937	3L		35390430	35398037
AGAP011954	98.8815	1.47965	0.420069	3.52239	0.000427669	0.00750076	AGAP011954	3L		35511025	35517105
AGAP011956	1167.67	-0.857738	0.240251	-3.57018	0.000356742	0.00657442	AGAP011956	3L		35532317	35545428
AGAP011957	584.266	-0.771519	0.241125	-3.19966	0.00137588	0.0189169	AGAP011957	3L		35577719	35579037
AGAP011958	866.515	1.36768	0.309822	4.41441	1.01e-05	0.000319017	AGAP011958	3L		35581726	35582608
AGAP012016	1052.59	-0.924118	0.256996	-3.59584	0.000323344	0.00609862	AGAP012016	3L		36380500	36398421
AGAP012019	183.732	-0.836783	0.252845	-3.30947	0.000934715	0.013881	AGAP012019	3L		36421436	36444396
AGAP012047	48.9237	-1.4159	0.416328	-3.40093	0.000671565	0.0107821	AGAP012047	3L		36856282	36865914
AGAP012051	218.56	-0.942159	0.251284	-3.74938	0.000177271	0.00366639	AGAP012051	3L		36877254	36877841
AGAP012059	202.764	-1.5562	0.332908	-4.67458	2.95e-06	0.000106327	AGAP012059	3L		37185259	37187352
AGAP012102	929.832	-1.02877	0.252767	-4.07002	4.7e-05	0.00117987	AGAP012102	3L		37651373	37662775
AGAP012175	1643.6	-0.723174	0.213733	-3.38354	0.000715581	0.0113062	AGAP012175	3L		38328174	38334784
AGAP012176	168.23	-2.14697	0.279422	-7.6836	1.55e-14	2.37e-12	AGAP012176	3L		38340284	38341416
AGAP012178	1990.41	-0.934428	0.244797	-3.81715	0.000135002	0.00293714	AGAP012178	3L		38344791	38346574
AGAP012201	260.772	0.945089	0.258353	3.65814	0.000254057	0.00502793	AGAP012201	3L		38678790	38679501
AGAP012202	5203.62	0.799323	0.229691	3.48	0.00050142	0.00849329	AGAP012202	3L		38704390	38705090
AGAP012223	119.665	-1.94262	0.435792	-4.45767	8.29e-06	0.000265895	AGAP012223	3L		39094062	39115899
AGAP012247	522.924	1.29852	0.197981	6.55882	5.42e-11	4.65e-09	AGAP012247	3L		39297023	39298182
AGAP012251	743.216	1.30858	0.324665	4.03054	5.56e-05	0.00136822	AGAP012251	3L		39324424	39328403
AGAP012263	200.491	0.906682	0.285745	3.17305	0.00150848	0.0203339	AGAP012263	3L		39529742	39536944
AGAP012264	32.4044	-1.52369	0.424027	-3.59339	0.000326409	0.00614439	AGAP012264	3L		39538225	39540694
AGAP012270	236.281	-0.962725	0.299293	-3.21666	0.00129691	0.018221	AGAP012270	3L		39636203	39638991
AGAP012271	329.063	-0.76605	0.221961	-3.45129	0.00055792	0.00930317	AGAP012271	3L		39658854	39659932
AGAP012291	107.303	-1.14332	0.325843	-3.50881	0.000450113	0.00783422	AGAP012291	3L	CYP9J3	39811877	39813611
AGAP012323	15.5406	-1.19241	0.406965	-2.93	0.00338965	0.0381391	AGAP012323	3L	OBP27	40218226	40218764
AGAP012329	536.061	1.38245	0.31922	4.33072	1.49e-05	0.000438052	AGAP012329	3L		40691863	40693360
AGAP012343	528.651	-2.52594	0.263486	-9.58661	9.1e-22	3.13e-19	AGAP012343	3L		40796278	40804246
AGAP012345	39.1111	-1.87931	0.419641	-4.47838	7.52e-06	0.000245726	AGAP012345	3L		40814209	40819052
AGAP012359	682.668	-0.679215	0.234625	-2.89489	0.00379293	0.0416833	AGAP012359	3L		41079308	41091389
AGAP012392	372.304	-0.715662	0.240271	-2.97856	0.00289604	0.033751	AGAP012392	3L		41702669	41705808
AGAP012395	62.1197	-1.80493	0.394684	-4.57311	4.81e-06	0.000164816	AGAP012395	3L		41712157	41713673
AGAP012396	2180.63	-0.851711	0.261539	-3.25654	0.00112778	0.0162232	AGAP012396	3L		41716004	41720036
AGAP012428	179.022	-1.04471	0.306807	-3.40509	0.000661426	0.0106602	AGAP012428	UNKN		99144	118448
AGAP012429	94.4105	-1.14268	0.324355	-3.52293	0.000426804	0.00750076	AGAP012429	UNKN	NMDAR2	284129	301557
AGAP012487	117.498	-1.80127	0.367445	-4.90215	9.48e-07	3.84e-05	AGAP012487	UNKN	CPR152	6967611	6970199
AGAP012509	78.5513	-1.44533	0.328086	-4.40533	1.06e-05	0.000331593	AGAP012509	UNKN		9851866	9857808
AGAP012514	275.818	0.808813	0.241497	3.34916	0.000810562	0.0125155	AGAP012514	UNKN		9870259	9871325
AGAP012555	98.4951	0.912166	0.305874	2.98216	0.00286218	0.0334778	AGAP012555	UNKN		15799447	15799732
AGAP012561	47.2793	-1.45407	0.440556	-3.30053	0.000965026	0.0142652	AGAP012561	UNKN		16263382	16263989
AGAP012577	11613.5	-1.67498	0.207713	-8.06389	7.39e-16	1.42e-13	AGAP012577	UNKN		17207134	17209551
AGAP012613	80.8775	-2.49298	0.377082	-6.61124	3.81e-11	3.35e-09	AGAP012613	UNKN		20332357	20332644
AGAP012615	463.698	1.19857	0.276415	4.33611	1.45e-05	0.000428838	AGAP012615	UNKN		20467787	20475033
AGAP012643	1144.36	-0.626362	0.204404	-3.06434	0.00218151	0.0276741	AGAP012643	UNKN		22128462	22130074
AGAP012693	133.878	-1.50134	0.31159	-4.81833	1.45e-06	5.65e-05	AGAP012693	UNKN		23853377	23854431
AGAP012701	145.009	-1.07338	0.320511	-3.34895	0.000811172	0.0125155	AGAP012701	UNKN		24203571	24204809
AGAP012746	636.227	1.00955	0.211113	4.78201	1.74e-06	6.69e-05	AGAP012746	UNKN		26611757	26613359
AGAP012851	222.785	-1.58913	0.314129	-5.05885	4.22e-07	1.85e-05	AGAP012851	UNKN		34129899	34130597
AGAP012900	44.2091	-1.36216	0.411123	-3.31326	0.000922149	0.0137155	AGAP012900	UNKN		37282952	37283359
AGAP012911	302.727	0.721828	0.255554	2.82456	0.00473456	0.049385	AGAP012911	UNKN		37985940	37986440
AGAP012949	99.6877	-2.4723	0.350505	-7.05356	1.74e-12	1.95e-10	AGAP012949	2R		30916072	30917334
AGAP012952	4052.33	0.848271	0.223589	3.79388	0.000148313	0.00317654	AGAP012952	2R		52983320	52986319
AGAP012953	3830.96	0.900001	0.275868	3.26243	0.0011046	0.0159373	AGAP012953	X		5010455	5014238
AGAP012971	28.4337	1.78147	0.442657	4.0245	5.71e-05	0.00140023	AGAP012971	2R		43077740	43080988
AGAP012979	723.521	-1.939	0.292593	-6.62694	3.43e-11	3.06e-09	AGAP012979	2R		43197274	43199085
AGAP013001	1655.39	-1.48224	0.203089	-7.29847	2.91e-13	3.61e-11	AGAP013001	2R		42098339	42102400
AGAP013009	69.6967	-1.48638	0.346177	-4.29369	1.76e-05	0.000505573	AGAP013009	X		7206188	7213763
AGAP013026	666.121	1.05799	0.329489	3.211	0.00132274	0.0184495	AGAP013026	2R		26823707	26824588
AGAP013071	1298.2	1.32145	0.174194	7.58605	3.3e-14	4.89e-12	AGAP013071	2R		31439417	31442223
AGAP013075	29.6555	-2.19154	0.437006	-5.01489	5.31e-07	2.26e-05	AGAP013075	2R		12744400	12746540
AGAP013081	800.817	-3.0759	0.24412	-12.5999	2.11e-36	2.04e-33	AGAP013081	2R		50066077	50070633
AGAP013084	24.1253	-1.70409	0.443002	-3.8467	0.000119719	0.00265253	AGAP013084	X		12468880	12469793
AGAP013088	5696.66	0.86392	0.263758	3.27543	0.00105502	0.0153599	AGAP013088	2R		54495558	54499456
AGAP013157	308.646	-1.21127	0.309706	-3.91104	9.19e-05	0.00209392	AGAP013157	2R		59790806	59792241
AGAP013206	686.615	-0.851342	0.22987	-3.70358	0.000212582	0.00427738	AGAP013206	2R		23262183	23264345
AGAP013231	285.906	1.26673	0.280836	4.51058	6.46e-06	0.000217106	AGAP013231	2R		39066115	39067722
AGAP013234	822.857	-3.54757	0.319612	-11.0996	1.26e-28	7.32e-26	AGAP013234	2R		22326623	22328161
AGAP013283	333.737	-1.62327	0.243344	-6.67067	2.55e-11	2.36e-09	AGAP013283	X		9538068	9538788
AGAP013335	41.4565	-2.85336	0.417473	-6.83482	8.21e-12	8.07e-10	AGAP013335	2R		35834747	35836202
AGAP013341	1931.28	-1.21962	0.314699	-3.87552	0.000106398	0.00239593	AGAP013341	X		23797952	23801974
AGAP013352	178.754	-1.38949	0.275864	-5.03688	4.73e-07	2.05e-05	AGAP013352	2R		39194029	39197300
AGAP013410	662.233	-3.36721	0.319934	-10.5247	6.65e-26	3.2e-23	AGAP013410	X		10638144	10640054
AGAP013442	1454.99	1.25494	0.244634	5.12987	2.9e-07	1.31e-05	AGAP013442	2R	CLIPB9	31605794	31610083
AGAP013467	27.5252	1.51388	0.425151	3.5608	0.000369721	0.00674425	AGAP013467	2R		43073588	43076657
AGAP013505	2830.39	-1.92725	0.180931	-10.6518	1.71e-26	8.67e-24	AGAP013505	2R		31269599	31271110
AGAP013510	3299.12	-0.873172	0.230644	-3.7858	0.000153213	0.00325256	AGAP013510	2R		9038194	9039257
AGAP013525	27.1845	-1.68954	0.440622	-3.83445	0.000125845	0.00276285	AGAP013525	2R		21897775	21900484
AGAP013530	271.899	-2.61902	0.326283	-8.02684	1e-15	1.85e-13	AGAP013530	X		4394934	4395731
AGAP013533	4302.43	-1.83543	0.179138	-10.2459	1.23e-24	5.17e-22	AGAP013533	2R		13138062	13145420
AGAP013535	181.136	1.29	0.407858	3.16287	0.00156223	0.0209122	AGAP013535	2R		15271965	15274670
AGAP013544	1379.65	-1.75883	0.27351	-6.43058	1.27e-10	1.03e-08	AGAP013544	2L		46189138	46192505
AGAP013545	82.5356	-2.55447	0.363579	-7.02589	2.13e-12	2.36e-10	AGAP013545	2R		30955842	30966819
AGAP013765	303.022	-1.37774	0.228542	-6.0284	1.66e-09	1.12e-07	AGAP013765	3R		6380962	6384794
AGAP013774	111.724	-1.36869	0.326466	-4.19245	2.76e-05	0.000749206	AGAP013774	3R		6311995	6328744
AGAP028012	2326.78	0.459997	0.156331	2.94246	0.00325614	0.0367909	AGAP028012	3L		36219980	36225720
AGAP028027	82.2225	-1.49616	0.364701	-4.10243	4.09e-05	0.00105638	AGAP028027	3R		19492228	19495922
AGAP028038	1156.99	1.0048	0.275235	3.6507	0.00026153	0.00512423	AGAP028038	3L		35585975	35587212
AGAP028091	69.8883	-1.16929	0.370735	-3.15398	0.00161062	0.0213818	AGAP028091	3L		36742342	36745200
AGAP028112	324.52	1.60569	0.255948	6.27347	3.53e-10	2.7e-08	AGAP028112	3R		9853625	9855857
AGAP028125	4546.05	-1.19471	0.243669	-4.903	9.44e-07	3.84e-05	AGAP028125	3R		21163969	21177607
AGAP028153	3083.56	1.10391	0.25921	4.25875	2.06e-05	0.000586189	AGAP028153	3R		24936101	24937610
AGAP028205	636.499	-0.877246	0.244994	-3.58069	0.00034269	0.0063541	AGAP028205	3L		4903258	4907740
AGAP028406	125.127	-1.06126	0.358987	-2.95625	0.00311406	0.0354349	AGAP028406	2R		39753106	39753411
AGAP028413	1992.17	0.925971	0.265876	3.48272	0.000496351	0.008452	AGAP028413	3L		24946677	24947297
AGAP028425	3912.55	-0.482604	0.166485	-2.89879	0.00374606	0.0412152	AGAP028425	2L		7289296	7296394
AGAP028433	3401.5	-1.06834	0.276237	-3.86749	0.000109963	0.00247044	AGAP028433	2L		1315238	1333056
AGAP028434	58.2952	-1.95859	0.380153	-5.15211	2.58e-07	1.19e-05	AGAP028434	2L		1628982	1693232
AGAP028446	91.3965	1.52374	0.38118	3.99742	6.4e-05	0.00154495	AGAP028446	2L		15705523	15708850
AGAP028453	99.1007	-1.16069	0.323109	-3.59225	0.000327829	0.0061591	AGAP028453	2L		28452653	28454181
AGAP028473	41.27	-1.42561	0.401142	-3.55389	0.000379579	0.00682534	AGAP028473	2R		18237777	18252269
AGAP028478	151.511	-2.66985	0.327941	-8.14125	3.91e-16	7.86e-14	AGAP028478	2R		24131080	24132084
AGAP028479	70.901	-2.3202	0.387098	-5.99383	2.05e-09	1.36e-07	AGAP028479	2R		24132261	24133568
AGAP028480	24.6329	-1.37201	0.428452	-3.20226	0.00136355	0.018882	AGAP028480	2R		24133938	24134998
AGAP028496	868.156	-0.739942	0.195298	-3.78877	0.000151393	0.00322816	AGAP028496	3L		3153257	3167693
AGAP028523	877.602	-0.893439	0.193239	-4.62348	3.77e-06	0.000130357	AGAP028523	3L		25812878	25984957
AGAP028534	849.319	-1.24754	0.268632	-4.64404	3.42e-06	0.000120621	AGAP028534	3L		32332849	32336637
AGAP028560	84.5899	-1.63604	0.329398	-4.96675	6.81e-07	2.83e-05	AGAP028560	3R		20266393	20268394
AGAP028566	894.153	0.977357	0.254985	3.83299	0.000126593	0.00277296	AGAP028566	3R		31365455	31366406
AGAP028578	24.3534	-1.31253	0.428015	-3.06656	0.00216541	0.0275696	AGAP028578	UNKN		3853425	3856853
AGAP028606	249.037	-1.12584	0.301803	-3.73037	0.000191202	0.00392087	AGAP028606	2L		22403259	22419406
AGAP028612	17.0352	-1.46879	0.443048	-3.3152	0.000915787	0.013642	AGAP028612	3L		1289504	1301424
AGAP028636	303.737	-0.873356	0.28891	-3.02294	0.00250333	0.0303846	AGAP028636	3L		39163524	39172293
AGAP028656	21.6643	-1.82398	0.436002	-4.18343	2.87e-05	0.000777376	AGAP028656	2L		32890688	32891275
AGAP028657	54.7942	-3.73779	0.424571	-8.80368	1.32e-18	3.27e-16	AGAP028657	2L		32878335	32879330
AGAP028695	313.386	1.33714	0.382996	3.49127	0.000480722	0.00827357	AGAP028695	3L		12905146	12907428
AGAP028725	96.9281	1.13352	0.3043	3.72499	0.000195323	0.00397996	AGAP028725	3L	SPCLIP1	33284930	33286389
AGAP028730	1892.42	-1.36985	0.164012	-8.35216	6.7e-17	1.54e-14	AGAP028730	3R		45662071	45712735
AGAP028750	128.585	1.61052	0.36861	4.36918	1.25e-05	0.000376245	AGAP028750	3L		37987767	37988762
AGAP029001	40.0224	1.65652	0.436904	3.79149	0.000149743	0.00320006	AGAP029001	2R	RNase_MRP	7307703	7307989
AGAP029049	38.4071	1.4607	0.419553	3.48157	0.000498483	0.00846778	AGAP029049	3R		42451588	42458734
AGAP029052	2269.81	0.947376	0.311046	3.04577	0.00232083	0.028915	AGAP029052	2R		42938809	43024164
AGAP029055	395.176	-1.50161	0.319607	-4.69831	2.62e-06	9.54e-05	AGAP029055	3R		42463380	42470216
AGAP029070	5040.03	-3.67926	0.213618	-17.2235	1.77e-66	8.53e-63	AGAP029070	2R		40527519	40528653
AGAP029096	173.746	-2.28094	0.365451	-6.24145	4.34e-10	3.24e-08	AGAP029096	2R		24139899	24140963
AGAP029110	15943.9	-1.07544	0.25399	-4.23418	2.29e-05	0.000642673	AGAP029110	2R		40674640	40686939
AGAP029126	18.2305	-1.42245	0.439477	-3.23669	0.00120926	0.0171647	AGAP029126	3R		29839372	29843160
