# Supplementary material for: Distinct mechanisms mediate X chromosome dosage compensation in Anopheles and Drosophila
Source: Life Sci Alliance. 2021 Jul 15;4(9):e202000996. doi: 10.26508/lsa.202000996 (PMC8321682; doi:10.26508/lsa.202000996)
Supplement: Supplementary file 5 [file LSA-2020-00996_TableS3.xls]

## Sheet: TableS3
	baseMean	log2FoldChange	lfcSE	stat	pvalue	padj	gene_names
FBgn0000078	759.517	-6.54755	0.192638	-33.9889	3.24574e-253	3.61738e-249	Amy-d
FBgn0019661	4406.57	-2.92382	0.140713	-20.7786	6.75479e-96	3.76411e-92	roX1
FBgn0033205	929.545	-1.60134	0.082179	-19.486	1.44224e-84	5.35794e-81	CG2064
FBgn0000166	376.386	5.46262	0.290817	18.7837	1.02702e-78	2.86154e-75	bcd
FBgn0040091	476.122	-1.56436	0.0835392	-18.726	3.03803e-78	6.77176e-75	Ugt58Fa
FBgn0015926	193.395	4.46377	0.241427	18.4892	2.52445e-76	4.68916e-73	dah
FBgn0015625	1216.84	4.09453	0.228444	17.9236	7.7238e-72	1.22974e-68	CycB3
FBgn0034011	5394.93	1.90684	0.106541	17.8977	1.22987e-71	1.71336e-68	CG8160
FBgn0000405	3021.36	3.9812	0.225952	17.6197	1.73913e-69	2.15363e-66	CycB
FBgn0033978	8689.41	1.05493	0.0601244	17.5459	6.39744e-69	7.12995e-66	Cyp6a23
FBgn0003087	177.016	4.19896	0.243766	17.2254	1.71282e-66	1.73539e-63	pim
FBgn0035641	86.653	4.76098	0.279546	17.0311	4.82689e-65	4.48298e-62	CG5568
FBgn0002673	260.539	4.42171	0.260511	16.9732	1.29587e-64	1.11096e-61	twe
FBgn0032105	517.451	3.76676	0.223619	16.8445	1.15084e-63	9.16153e-61	borr
FBgn0003996	713.03	-1.84763	0.11094	-16.6543	2.81601e-62	2.0923e-59	w
FBgn0003701	547.981	3.3989	0.211992	16.0331	7.50081e-58	5.22478e-55	thr
FBgn0003655	263.945	4.15026	0.264099	15.7148	1.19765e-55	7.85168e-53	swa
FBgn0030803	173.393	3.76325	0.241217	15.6011	7.15736e-55	4.4316e-52	CG4880
FBgn0028949	601.307	-2.49981	0.161864	-15.4439	8.28737e-54	4.86119e-51	CG15254
FBgn0024984	181.22	4.52014	0.293763	15.387	2.00028e-53	1.11465e-50	CG3457
FBgn0034663	1411.49	-1.80237	0.117595	-15.3269	5.05633e-53	2.68347e-50	CG4363
FBgn0000996	1343.13	2.4862	0.16408	15.1523	7.31157e-52	3.70398e-49	dup
FBgn0086356	558.16	2.97234	0.197296	15.0654	2.73697e-51	1.32624e-48	tum
FBgn0259791	174.399	3.64562	0.248574	14.6662	1.06195e-48	4.93144e-46	bora
FBgn0265912	58.036	-4.32347	0.296745	-14.5697	4.3808e-48	1.95296e-45	CR44701
FBgn0015038	430.809	-1.22407	0.0849358	-14.4118	4.36452e-47	1.87087e-44	Cyp9b1
FBgn0032082	73.4384	-3.10224	0.221632	-13.9973	1.62014e-44	6.6876e-42	CG18088
FBgn0039474	473.752	1.3391	0.0958715	13.9677	2.45412e-44	9.76828e-42	CG6283
FBgn0026756	163.969	-2.5535	0.183057	-13.9492	3.18152e-44	1.22269e-41	Ugt37a1
FBgn0029093	1423.25	1.06329	0.0763626	13.9243	4.51209e-44	1.67624e-41	cathD
FBgn0034819	8977.76	-1.64203	0.118537	-13.8525	1.22933e-43	4.41965e-41	CG9877
FBgn0261385	603.776	2.39036	0.172657	13.8445	1.37298e-43	4.78184e-41	scra
FBgn0019660	162.315	-2.53225	0.18529	-13.6664	1.6115e-42	5.44249e-40	roX2
FBgn0039638	191.666	2.49918	0.189785	13.1685	1.33278e-39	4.36877e-37	dgt6
FBgn0039251	96.0967	3.92374	0.298125	13.1614	1.46415e-39	4.66227e-37	Trf4-2
FBgn0264747	83.5296	4.33012	0.330845	13.0881	3.85291e-39	1.1928e-36	CG44005
FBgn0003124	497.139	2.12516	0.164515	12.9178	3.57283e-38	1.0762e-35	polo
FBgn0001086	387.338	2.87251	0.22339	12.8587	7.68557e-38	2.2541e-35	fzy
FBgn0053301	1015.95	-1.19103	0.0930287	-12.8029	1.57988e-37	4.51482e-35	CG33301
FBgn0002466	631.199	2.56562	0.201463	12.7349	3.78223e-37	1.05382e-34	sti
FBgn0028948	269.803	-1.87774	0.147618	-12.7203	4.55986e-37	1.2395e-34	CG15253
FBgn0026754	3070.39	0.710418	0.0564654	12.5815	2.66992e-36	7.08482e-34	Ugt37c1
FBgn0086350	193.925	1.9505	0.15533	12.5571	3.63428e-36	9.41956e-34	tef
FBgn0003114	80.706	4.12953	0.330513	12.4943	8.02213e-36	2.03197e-33	plu
FBgn0263855	472.837	2.44128	0.19824	12.3148	7.54111e-35	1.86768e-32	BubR1
FBgn0031434	281.33	2.97658	0.242832	12.2578	1.52646e-34	3.69836e-32	insv
FBgn0000404	1086.74	2.29922	0.18961	12.1261	7.68669e-34	1.82273e-31	CycA
FBgn0003732	1876.71	2.38372	0.197198	12.0879	1.22342e-33	2.84063e-31	Top2
FBgn0005616	271.891	-1.88638	0.156248	-12.073	1.46701e-33	3.33669e-31	msl-2
FBgn0027949	324.988	2.37188	0.197923	11.9839	4.31771e-33	9.62418e-31	msb1l
FBgn0002924	334.912	1.48042	0.124293	11.9107	1.04075e-32	2.27434e-30	ncd
FBgn0051683	37.2915	-3.52475	0.29646	-11.8895	1.34271e-32	2.87778e-30	CG31683
FBgn0029970	80.9933	3.57436	0.302292	11.8242	2.92797e-32	6.15703e-30	Nek2
FBgn0033845	395.201	2.57941	0.219848	11.7327	8.66767e-32	1.78891e-29	mars
FBgn0035761	210.17	2.48638	0.212625	11.6937	1.37225e-31	2.78067e-29	RhoGEF4
FBgn0004378	389.97	2.25797	0.19416	11.6294	2.92027e-31	5.81186e-29	Klp61F
FBgn0033395	451.146	-1.19859	0.103505	-11.5799	5.20829e-31	1.01836e-28	Cyp4p2
FBgn0033644	67.1339	-2.54436	0.219811	-11.5752	5.50286e-31	1.0574e-28	Tret1-2
FBgn0031940	1711.2	1.08783	0.094284	11.5378	8.50667e-31	1.6069e-28	CG7214
FBgn0036354	483.54	1.11111	0.0974824	11.398	4.27681e-30	7.94418e-28	Poc1
FBgn0031968	361.782	-1.53591	0.134885	-11.3868	4.8671e-30	8.89243e-28	CG7231
FBgn0010395	1393.81	-1.70022	0.15074	-11.2791	1.66366e-29	2.99056e-27	Itgbetanu
FBgn0027280	1966.65	-0.575592	0.0510548	-11.274	1.76367e-29	3.12002e-27	l(1)G0193
FBgn0003733	135.129	2.76184	0.247328	11.1667	5.93599e-29	1.0337e-26	tor
FBgn0015391	595.395	2.53995	0.229819	11.0519	2.14507e-28	3.67797e-26	glu
FBgn0261989	136.728	-1.80313	0.164442	-10.9651	5.62227e-28	9.49397e-26	CG42807
FBgn0259184	30.7351	-3.24859	0.296442	-10.9586	6.04236e-28	1.00511e-25	CG42288
FBgn0036522	568.513	2.14216	0.196572	10.8976	1.18369e-27	1.94004e-25	CG7372
FBgn0032304	3226.13	-0.830632	0.0763438	-10.8801	1.43331e-27	2.31511e-25	CG17134
FBgn0038476	1234.61	1.83181	0.168967	10.8412	2.195e-27	3.49476e-25	kuk
FBgn0027783	397.856	2.4538	0.229541	10.69	1.13363e-26	1.77948e-24	SMC2
FBgn0039227	1318.44	1.45311	0.136701	10.6299	2.16398e-26	3.34965e-24	polybromo
FBgn0002533	141.61	1.55669	0.146598	10.6188	2.43673e-26	3.72018e-24	Lcp2
FBgn0263979	1460.2	1.44348	0.136621	10.5656	4.30085e-26	6.47743e-24	Caf1
FBgn0037376	522.047	1.72315	0.163928	10.5116	7.63643e-26	1.13477e-23	CG2051
FBgn0014189	2461.9	1.12076	0.106876	10.4865	9.96457e-26	1.46125e-23	Hel25E
FBgn0000158	56.0464	3.12593	0.299301	10.4441	1.5591e-25	2.2349e-23	bam
FBgn0039544	456.288	1.68305	0.161153	10.4438	1.56413e-25	2.2349e-23	CG12877
FBgn0043854	241.198	2.12504	0.203776	10.4283	1.84092e-25	2.59709e-23	slam
FBgn0002638	1044.05	1.45897	0.140133	10.4114	2.19998e-25	3.06485e-23	Rcc1
FBgn0032929	336.17	2.47655	0.238548	10.3818	3.00145e-25	4.12977e-23	Mcm10
FBgn0031435	93.3279	2.73007	0.263477	10.3617	3.70383e-25	5.03405e-23	Elba2
FBgn0016070	2753.93	1.87203	0.182074	10.2817	8.5242e-25	1.14461e-22	smg
FBgn0033726	978.323	1.0106	0.0990252	10.2055	1.87439e-24	2.48691e-22	Cpr49Ad
FBgn0028886	1883.69	-0.848089	0.0834409	-10.164	2.87191e-24	3.76558e-22	CG15279
FBgn0036395	95.1856	2.25681	0.224649	10.0459	9.57697e-24	1.24111e-21	CG17361
FBgn0010342	1041.66	1.50407	0.149802	10.0404	1.01212e-23	1.29657e-21	Map60
FBgn0037236	538.881	1.87006	0.187056	9.99735	1.56533e-23	1.98246e-21	Skp2
FBgn0022338	375.43	1.30495	0.131033	9.95892	2.30553e-23	2.88709e-21	dnk
FBgn0033233	202.944	1.37499	0.138574	9.92245	3.32484e-23	4.11726e-21	Kdm4A
FBgn0033484	1952.1	-1.58217	0.159759	-9.90349	4.02002e-23	4.92342e-21	CG2269
FBgn0041607	1411.51	1.14557	0.115852	9.88821	4.68344e-23	5.67358e-21	asparagine-synthetase
FBgn0037082	124.605	1.74321	0.176344	9.88531	4.82106e-23	5.7775e-21	CG5664
FBgn0030607	46.7004	2.8041	0.284336	9.86193	6.0869e-23	7.21686e-21	dob
FBgn0026257	183.454	1.82334	0.184947	9.85873	6.28365e-23	7.37172e-21	cav
FBgn0031996	153.464	2.09809	0.213361	9.8335	8.07594e-23	9.37566e-21	CG8460
FBgn0051955	40.9633	2.54706	0.25913	9.8293	8.42005e-23	9.67438e-21	CG31955
FBgn0038074	1476.27	1.20719	0.122845	9.82694	8.61993e-23	9.80297e-21	Gnmt
FBgn0046776	82.2728	2.56882	0.262276	9.79435	1.19063e-22	1.34036e-20	CR14033
FBgn0260780	279.115	3.29391	0.336619	9.78528	1.30236e-22	1.45148e-20	wisp
FBgn0036640	204.188	1.92539	0.197631	9.74235	1.98906e-22	2.19486e-20	nxf2
FBgn0263200	1341.09	-0.837895	0.0860821	-9.73368	2.16622e-22	2.36692e-20	Galt
FBgn0034356	1346.29	0.911568	0.0938586	9.71214	2.67659e-22	2.89617e-20	CG10924
FBgn0033980	2064.17	-0.756046	0.0779327	-9.70127	2.97777e-22	3.19108e-20	Cyp6a20
FBgn0033302	1765	0.86199	0.0890799	9.6766	3.79123e-22	4.02412e-20	Cyp6a14
FBgn0002872	173.186	2.02674	0.209758	9.66228	4.3607e-22	4.58491e-20	mu2
FBgn0003346	399.887	1.73493	0.179785	9.65002	4.91479e-22	5.11919e-20	RanGAP
FBgn0036850	187.845	1.72276	0.180284	9.5558	1.22632e-21	1.26549e-19	Gem2
FBgn0001206	334.965	1.5768	0.165539	9.52521	1.6471e-21	1.68413e-19	Hmr
FBgn0037878	383.684	1.4443	0.151852	9.51128	1.88331e-21	1.90813e-19	CG6693
FBgn0261004	375.83	1.61334	0.17058	9.45802	3.1382e-21	3.15093e-19	asl
FBgn0260399	278.913	2.33812	0.248136	9.42274	4.39469e-21	4.37311e-19	gwl
FBgn0037746	242.876	2.22482	0.236727	9.39829	5.54563e-21	5.46956e-19	CG8478
FBgn0030432	57.0979	2.4346	0.259385	9.38606	6.22883e-21	6.0895e-19	CG4404
FBgn0039680	219.23	1.32173	0.140854	9.38368	6.37103e-21	6.17435e-19	Cap-D2
FBgn0027521	105.038	2.28327	0.244452	9.34035	9.60121e-21	9.22461e-19	CG3679
FBgn0026316	902.991	1.08238	0.11666	9.27809	1.72548e-20	1.64363e-18	Ubc10
FBgn0020633	184.007	2.37212	0.256529	9.24699	2.30914e-20	2.18096e-18	Mcm7
FBgn0053474	124.824	-1.44439	0.15632	-9.23998	2.46549e-20	2.30907e-18	CG33474
FBgn0004650	97.937	1.54746	0.167696	9.22779	2.76285e-20	2.566e-18	fs(1)N
FBgn0022893	4773.03	1.13776	0.123993	9.17603	4.47264e-20	4.11964e-18	Df31
FBgn0039449	94.4454	2.3857	0.261029	9.13962	6.26703e-20	5.72508e-18	CG6425
FBgn0031219	200.552	1.22613	0.13427	9.13182	6.73577e-20	6.10327e-18	CG13694
FBgn0030864	240.927	2.29025	0.25271	9.06273	1.27222e-19	1.14346e-17	CG8173
FBgn0038873	6902.98	0.600528	0.0666736	9.00697	2.11819e-19	1.88858e-17	CG5892
FBgn0260991	566.552	1.98674	0.222048	8.94736	3.641e-19	3.22055e-17	Incenp
FBgn0016078	2811.09	-0.470672	0.0528274	-8.90961	5.12126e-19	4.4942e-17	wun
FBgn0036565	134.632	1.68124	0.188776	8.90599	5.29105e-19	4.60693e-17	CG5235
FBgn0013771	556.832	-0.739199	0.0833103	-8.87283	7.13091e-19	6.16078e-17	Cyp6a9
FBgn0029113	997.055	1.45255	0.163831	8.86613	7.57287e-19	6.49228e-17	Uba2
FBgn0265814	58.0172	-2.56113	0.289083	-8.85948	8.03862e-19	6.83896e-17	CR44603
FBgn0027929	424.5	0.837583	0.0945619	8.85751	8.1821e-19	6.90829e-17	NimB1
FBgn0037844	228.377	2.02604	0.22957	8.82536	1.09108e-18	9.14289e-17	CG4570
FBgn0034588	1678.58	-0.709971	0.0808112	-8.78555	1.55604e-18	1.29418e-16	CG9394
FBgn0261925	56.6485	2.26376	0.257827	8.78018	1.6322e-18	1.34747e-16	CG42792
FBgn0267347	113.642	1.95089	0.223086	8.74504	2.22939e-18	1.82695e-16	squ
FBgn0039302	2077.96	1.46231	0.16781	8.7141	2.93089e-18	2.38429e-16	Nup358
FBgn0027567	2490.79	0.999364	0.114741	8.70973	3.04613e-18	2.46008e-16	CG8108
FBgn0041180	20162.4	0.718229	0.0825335	8.70227	3.25315e-18	2.60837e-16	Tep4
FBgn0016034	195.873	1.81223	0.208569	8.68887	3.66069e-18	2.91417e-16	mael
FBgn0032521	607.2	0.809619	0.0932235	8.68471	3.79705e-18	3.00128e-16	CG7110
FBgn0262647	645.064	0.983068	0.11351	8.66062	4.69216e-18	3.68268e-16	Nup160
FBgn0031886	106.686	2.28627	0.26443	8.64604	5.33156e-18	4.15526e-16	Nuf2
FBgn0259985	162.238	1.32019	0.152911	8.63372	5.93884e-18	4.59641e-16	Mppe
FBgn0034394	3335.64	-0.80802	0.0936914	-8.62427	6.4504e-18	4.95791e-16	CG15096
FBgn0015808	1488.36	-0.545928	0.0634409	-8.6053	7.61196e-18	5.81064e-16	ScpX
FBgn0038535	1406.14	1.11093	0.129949	8.549	1.24158e-17	9.4132e-16	alt
FBgn0030237	435.201	-0.728519	0.0852415	-8.54654	1.26837e-17	9.55133e-16	CG15209
FBgn0263143	112.784	1.80714	0.211481	8.54517	1.28342e-17	9.59982e-16	vret
FBgn0033757	531.664	1.46256	0.17152	8.52705	1.50132e-17	1.11548e-15	muskelin
FBgn0047199	30.7838	2.98692	0.352213	8.48044	2.24341e-17	1.65582e-15	CG31517
FBgn0015286	2362.15	-0.410295	0.0483987	-8.47741	2.30261e-17	1.68833e-15	Rala
FBgn0086253	105.834	1.76086	0.207836	8.47236	2.40469e-17	1.75165e-15	rumi
FBgn0033081	980.937	1.46637	0.173315	8.46069	2.65806e-17	1.92364e-15	geminin
FBgn0034439	704.132	-0.642037	0.0760507	-8.44223	3.1133e-17	2.23857e-15	CG10062
FBgn0034507	123.728	1.51595	0.17962	8.43978	3.17925e-17	2.27133e-15	CG11192
FBgn0033366	2126.33	-0.482978	0.0573234	-8.4255	3.5922e-17	2.55001e-15	Ance-4
FBgn0032262	47.2151	2.56408	0.304988	8.40714	4.20113e-17	2.96339e-15	CG7384
FBgn0037792	543.577	1.03982	0.123719	8.40471	4.28928e-17	3.00654e-15	TAF1B
FBgn0259183	16.4152	-2.90103	0.345377	-8.39961	4.4795e-17	3.12025e-15	CG42287
FBgn0034335	573.559	-1.02208	0.122288	-8.35798	6.38018e-17	4.41659e-15	GstE1
FBgn0050085	569.888	1.59892	0.191346	8.35617	6.47897e-17	4.45729e-15	Rif1
FBgn0053271	3032.91	-0.666318	0.0798028	-8.34955	6.85215e-17	4.68511e-15	CG33271
FBgn0086908	594.947	1.25705	0.15086	8.33261	7.90813e-17	5.37415e-15	egg
FBgn0034657	643.558	1.47558	0.177687	8.30442	1.0031e-16	6.77548e-15	LBR
FBgn0015805	1456.13	1.21548	0.146429	8.3008	1.03409e-16	6.94271e-15	Rpd3
FBgn0034628	1923.52	-0.711637	0.0863674	-8.23964	1.72726e-16	1.15271e-14	Acox57D-p
FBgn0025885	555.525	-0.937103	0.113741	-8.2389	1.73803e-16	1.153e-14	Inos
FBgn0014031	1432.41	-0.616899	0.0749449	-8.23136	1.85093e-16	1.22063e-14	Spat
FBgn0086895	734.603	1.22073	0.148682	8.21036	2.20529e-16	1.44576e-14	pea
FBgn0020388	1266.21	0.645993	0.0787804	8.19992	2.40544e-16	1.56776e-14	Gcn5
FBgn0027889	314.792	1.92178	0.235626	8.15607	3.46115e-16	2.24271e-14	ball
FBgn0002783	1454.1	0.970634	0.119043	8.15366	3.53072e-16	2.27456e-14	mor
FBgn0035512	70.9714	1.96659	0.241559	8.14126	3.9117e-16	2.50551e-14	Cpr64Ac
FBgn0262955	1598.97	1.00214	0.123296	8.12793	4.36699e-16	2.78115e-14	RpII140
FBgn0014417	260.425	-1.03906	0.127971	-8.1195	4.68105e-16	2.96422e-14	CG13397
FBgn0025781	280.032	1.38646	0.171086	8.10391	5.32213e-16	3.35114e-14	Cdc16
FBgn0040350	468.776	-0.813232	0.100369	-8.10245	5.38638e-16	3.37254e-14	CG3690
FBgn0032876	1106.69	1.093	0.13581	8.048	8.41559e-16	5.23976e-14	Cen
FBgn0036330	45.9158	1.95387	0.243144	8.03586	9.29229e-16	5.75348e-14	CG11263
FBgn0030872	823.839	-0.56695	0.0706377	-8.02617	1.00564e-15	6.19217e-14	Ucp4A
FBgn0037205	33.8523	2.49909	0.3131	7.98176	1.44258e-15	8.83381e-14	BoYb
FBgn0029762	1072.94	-0.723699	0.0907904	-7.9711	1.57273e-15	9.57821e-14	NAAT1
FBgn0030742	1765.43	-0.479226	0.0603055	-7.94664	1.91638e-15	1.16076e-13	CG9919
FBgn0004057	1437.23	-0.668534	0.0842278	-7.93722	2.06771e-15	1.24566e-13	Zw
FBgn0011555	905.919	-0.787682	0.0993966	-7.92464	2.28817e-15	1.37105e-13	thetaTry
FBgn0034249	170.835	1.66818	0.210539	7.92341	2.3108e-15	1.37721e-13	RhoGAP54D
FBgn0040736	1919.77	1.87166	0.236251	7.92232	2.33115e-15	1.38195e-13	IM3
FBgn0038588	415.029	1.10603	0.139859	7.90814	2.61255e-15	1.54058e-13	CG7156
FBgn0086707	955.034	0.927262	0.117322	7.90359	2.70987e-15	1.58956e-13	ncm
FBgn0004687	4985.25	-0.412897	0.0522511	-7.90217	2.74098e-15	1.59938e-13	Mlc-c
FBgn0051103	911.262	-0.623048	0.0789472	-7.89195	2.97501e-15	1.7269e-13	CG31103
FBgn0030403	4304.82	-0.495354	0.0627928	-7.88871	3.05329e-15	1.75407e-13	CG1824
FBgn0040268	532.663	-0.737826	0.093525	-7.88908	3.0442e-15	1.75407e-13	Top3alpha
FBgn0030731	3627.08	-0.557489	0.0707969	-7.87448	3.42171e-15	1.95564e-13	Mfe2
FBgn0032669	12.8778	-2.72682	0.346391	-7.87209	3.48766e-15	1.98316e-13	CG15155
FBgn0063495	653.379	-0.806418	0.102554	-7.86331	3.74106e-15	2.11645e-13	GstE5
FBgn0019972	614.697	0.803625	0.102241	7.86013	3.83732e-15	2.15995e-13	Drice
FBgn0029994	1480.63	-0.580597	0.0740041	-7.84546	4.31355e-15	2.4158e-13	CG2254
FBgn0024542	269.683	1.44506	0.184967	7.81252	5.60547e-15	3.12365e-13	Neos
FBgn0032475	1587.32	0.928388	0.118924	7.80658	5.87627e-15	3.25826e-13	Sfmbt
FBgn0000454	1656.65	-0.690899	0.0886107	-7.79701	6.339e-15	3.49743e-13	Dip-B
FBgn0030037	499.895	-0.663899	0.0854231	-7.77188	7.73277e-15	4.2454e-13	CG12125
FBgn0034110	2054.23	0.44936	0.0578429	7.76864	7.9332e-15	4.3341e-13	Atg9
FBgn0016983	1323.74	1.03429	0.133186	7.76571	8.11875e-15	4.41383e-13	smid
FBgn0015316	5386.02	1.17385	0.151174	7.76489	8.17176e-15	4.42108e-13	Try29F
FBgn0037255	554.744	0.751045	0.0969717	7.74499	9.55887e-15	5.14655e-13	Fip1
FBgn0040261	117.78	-2.07326	0.26773	-7.74384	9.64594e-15	5.16846e-13	Ugt36Bb
FBgn0037468	1730.98	0.818033	0.10566	7.7421	9.77911e-15	5.18991e-13	CG1943
FBgn0026533	1812.71	1.08338	0.139931	7.7423	9.76358e-15	5.18991e-13	Dek
FBgn0265574	659.346	0.777585	0.100484	7.73837	1.00703e-14	5.31914e-13	Cdc5
FBgn0030724	1909.41	-0.430439	0.055672	-7.73169	1.06128e-14	5.57922e-13	Nipsnap
FBgn0026428	1252.23	-0.681532	0.0881982	-7.72728	1.0987e-14	5.74885e-13	HDAC6
FBgn0001208	4048.61	0.655629	0.0850101	7.71237	1.23501e-14	6.43187e-13	Hn
FBgn0259978	1421.77	0.814153	0.10564	7.70686	1.28951e-14	6.68446e-13	vlc
FBgn0038300	523.88	0.712645	0.0927399	7.68434	1.53791e-14	7.93518e-13	CG4203
FBgn0000259	2110.54	-0.555939	0.0723626	-7.68268	1.55793e-14	8.00143e-13	CkIIbeta
FBgn0034710	225.139	1.66237	0.216803	7.66767	1.75154e-14	8.95453e-13	CG3292
FBgn0024362	1704.85	-0.439929	0.0574277	-7.66057	1.85104e-14	9.42e-13	CG11412
FBgn0034914	2197.66	0.388122	0.0507186	7.65246	1.97177e-14	9.98881e-13	CG5554
FBgn0029975	2379.33	-0.481388	0.0629353	-7.64893	2.02651e-14	1.02197e-12	CG1444
FBgn0024285	2061.46	0.413635	0.0542065	7.63072	2.33442e-14	1.17194e-12	Srp54
FBgn0035969	56.234	2.0972	0.27489	7.62925	2.36114e-14	1.18004e-12	CG4476
FBgn0041194	226.739	1.46851	0.192755	7.61854	2.56571e-14	1.27655e-12	Prat2
FBgn0033453	433.558	1.10554	0.14528	7.60974	2.74644e-14	1.36041e-12	CG1667
FBgn0028988	94.6328	-1.49387	0.196803	-7.5907	3.18192e-14	1.56914e-12	Spn42Dd
FBgn0003598	874.994	1.21006	0.159559	7.58375	3.35704e-14	1.6482e-12	Su(var)3-7
FBgn0027343	739.735	-0.548626	0.0724358	-7.57397	3.61988e-14	1.76946e-12	fz3
FBgn0033921	124.063	1.79983	0.238002	7.56226	3.96116e-14	1.92782e-12	tej
FBgn0023537	14312.8	-0.524932	0.0695624	-7.5462	4.48142e-14	2.17154e-12	CG17896
FBgn0040850	170.109	-0.908788	0.120496	-7.54209	4.62491e-14	2.23137e-12	CG15210
FBgn0020416	4516.85	0.575683	0.0764867	7.52657	5.209e-14	2.50234e-12	Idgf1
FBgn0011692	238.169	1.54619	0.205741	7.51523	5.68129e-14	2.70942e-12	pav
FBgn0024698	572.142	1.41878	0.188791	7.51506	5.68869e-14	2.70942e-12	Cpsf160
FBgn0050049	231.119	-0.932535	0.124574	-7.48579	7.11206e-14	3.37293e-12	CG30049
FBgn0033901	182.125	1.49074	0.200914	7.41979	1.17308e-13	5.52297e-12	O-fut1
FBgn0030703	2816.61	-0.502778	0.0677632	-7.41963	1.17447e-13	5.52297e-12	MSBP
FBgn0038470	160.532	1.41311	0.190533	7.41659	1.20171e-13	5.62733e-12	CG18213
FBgn0035842	189.377	1.48418	0.200165	7.4148	1.21812e-13	5.68032e-12	CG7504
FBgn0026751	123.562	1.43732	0.193977	7.40974	1.26545e-13	5.87643e-12	XRCC1
FBgn0035945	538.673	1.26418	0.170971	7.39414	1.42331e-13	6.58206e-12	CG5026
FBgn0052649	1372.14	-0.489085	0.0662902	-7.37794	1.60756e-13	7.40343e-12	CG32649
FBgn0266420	247.404	1.15178	0.156281	7.36992	1.70731e-13	7.83043e-12	Ote
FBgn0034712	294.47	1.41319	0.191829	7.3669	1.74638e-13	7.97679e-12	CG3264
FBgn0001197	2366.01	1.11366	0.151245	7.36328	1.79448e-13	8.16304e-12	His2Av
FBgn0025457	515.752	0.769033	0.104511	7.35841	1.86109e-13	8.43166e-12	Bub3
FBgn0031689	15189.3	0.581082	0.0789753	7.35776	1.87022e-13	8.43871e-12	Cyp28d1
FBgn0030054	458.602	1.58649	0.21572	7.35441	1.91779e-13	8.61846e-12	Caf1-180
FBgn0003231	5670.94	0.447881	0.06099	7.34352	2.08054e-13	9.31229e-12	ref(2)P
FBgn0010421	363.877	1.23527	0.168276	7.34078	2.12353e-13	9.46671e-12	TfIIFbeta
FBgn0003514	3959.07	-0.367365	0.0500763	-7.33611	2.19892e-13	9.76374e-12	sqh
FBgn0039736	883.17	-0.78854	0.107511	-7.33452	2.22509e-13	9.80184e-12	CG7912
FBgn0014454	77.3913	1.32307	0.180389	7.33453	2.225e-13	9.80184e-12	Acp1
FBgn0034139	81.7323	1.50241	0.205123	7.32445	2.39886e-13	1.05257e-11	CG4927
FBgn0037958	151.055	1.15093	0.15725	7.31913	2.49591e-13	1.09086e-11	CG6962
FBgn0029980	909.847	-0.483394	0.0661518	-7.30735	2.72466e-13	1.18618e-11	CG10778
FBgn0033752	469.328	0.644205	0.0883722	7.28968	3.1069e-13	1.34733e-11	CG8569
FBgn0040232	115.941	1.7798	0.244533	7.27835	3.37923e-13	1.45975e-11	cmet
FBgn0013756	1717.33	1.03423	0.142239	7.27108	3.56634e-13	1.53463e-11	Mtor
FBgn0039972	63.1539	1.58883	0.218699	7.26493	3.73234e-13	1.59988e-11	CG17018
FBgn0050026	218.113	1.22932	0.169275	7.26225	3.80706e-13	1.62566e-11	CG30026
FBgn0000536	5310.92	-0.434043	0.0598772	-7.24889	4.20214e-13	1.78751e-11	eas
FBgn0034114	244.988	1.19773	0.165348	7.24372	4.36528e-13	1.84985e-11	CG4282
FBgn0039055	731.857	1.04079	0.143791	7.23822	4.54599e-13	1.91913e-11	Rassf
FBgn0262146	818	-1.09966	0.15208	-7.2308	4.80141e-13	2.01931e-11	MtnE
FBgn0267326	55.7473	-1.66661	0.230583	-7.22779	4.90906e-13	2.05682e-11	Ntl
FBgn0035959	757.398	0.763589	0.105738	7.22152	5.14113e-13	2.13798e-11	CG4911
FBgn0032635	429.892	1.00418	0.139052	7.22163	5.13696e-13	2.13798e-11	CG15141
FBgn0020269	1535.75	0.692256	0.0961571	7.19922	6.05559e-13	2.50043e-11	mspo
FBgn0046113	765.565	-0.649123	0.0901662	-7.19918	6.05756e-13	2.50043e-11	GluRIIC
FBgn0030752	3365.68	-0.494099	0.0687042	-7.19169	6.39953e-13	2.63184e-11	CG9947
FBgn0000246	116.433	1.26301	0.175649	7.19053	6.4541e-13	2.64452e-11	c(3)G
FBgn0043002	101.103	1.85848	0.258718	7.18341	6.79939e-13	2.77579e-11	Chrac-14
FBgn0030693	1359.05	-0.483171	0.0673595	-7.17303	7.33581e-13	2.98385e-11	CG8974
FBgn0030294	334.755	-0.791143	0.110391	-7.16673	7.6813e-13	3.11302e-11	Pa1
FBgn0038551	484.841	1.00229	0.139873	7.16567	7.74057e-13	3.12568e-11	CG7357
FBgn0032514	359	1.19671	0.167121	7.16076	8.02308e-13	3.22806e-11	CG9302
FBgn0259101	1779.55	-0.613775	0.0858361	-7.15055	8.64334e-13	3.46511e-11	CG42249
FBgn0033502	1300.33	0.599935	0.0839216	7.14875	8.75685e-13	3.49803e-11	CG12910
FBgn0035073	411.118	0.725411	0.10157	7.14197	9.2004e-13	3.66209e-11	CG16896
FBgn0029128	448.552	-0.648733	0.0908601	-7.13991	9.33942e-13	3.7042e-11	tyn
FBgn0038252	39.5592	2.28118	0.320193	7.1244	1.04536e-12	4.13141e-11	BigH1
FBgn0002930	2375.83	0.72128	0.101298	7.12036	1.07645e-12	4.23924e-11	nec
FBgn0003169	2292.45	0.556736	0.0782197	7.11759	1.09834e-12	4.31022e-11	put
FBgn0086613	361.936	1.04713	0.147481	7.1001	1.24669e-12	4.87523e-11	Ino80
FBgn0015664	1321.44	0.662468	0.0933417	7.09723	1.27281e-12	4.95995e-11	Dref
FBgn0023512	597.896	-0.560981	0.0790972	-7.0923	1.319e-12	5.12203e-11	eIF2B-epsilon
FBgn0030321	2473.69	-0.481211	0.0678873	-7.08837	1.35699e-12	5.25128e-11	CG1703
FBgn0037664	63.4343	2.1108	0.29815	7.07967	1.44502e-12	5.57256e-11	CG8420
FBgn0036624	475.042	1.10259	0.155834	7.07546	1.48954e-12	5.72446e-11	RAF2
FBgn0030093	697.474	0.880275	0.124869	7.04958	1.79463e-12	6.87324e-11	dalao
FBgn0054003	198.491	1.19208	0.169847	7.01857	2.24145e-12	8.55514e-11	NimB3
FBgn0036594	1238.49	1.43	0.203832	7.01557	2.29009e-12	8.71092e-11	CG13047
FBgn0030756	218.79	-0.861675	0.12286	-7.01348	2.3246e-12	8.81215e-11	CG9903
FBgn0087021	126.331	1.72132	0.245518	7.01098	2.36648e-12	8.94047e-11	Spc25
FBgn0008635	3201.56	-0.513255	0.0733649	-6.99592	2.63516e-12	9.92191e-11	betaCOP
FBgn0034693	1814.82	-0.659796	0.0945421	-6.97887	2.97573e-12	1.11665e-10	CG11073
FBgn0035957	44.1974	1.91963	0.275314	6.97253	3.11296e-12	1.16423e-10	CG5144
FBgn0025454	123.221	-1.31203	0.188457	-6.96199	3.35493e-12	1.25052e-10	Cyp6g1
FBgn0005642	1136.08	0.824906	0.118682	6.95055	3.63864e-12	1.35176e-10	wdn
FBgn0037481	40.7677	1.609	0.231775	6.94209	3.86347e-12	1.43051e-10	MAGE
FBgn0011604	1336.38	1.01802	0.146766	6.93637	4.02299e-12	1.48464e-10	Iswi
FBgn0033697	24.8818	-2.2213	0.320286	-6.93538	4.05142e-12	1.48681e-10	Cyp6t3
FBgn0035027	375.085	0.888688	0.128141	6.93523	4.05554e-12	1.48681e-10	CG3511
FBgn0011710	834.382	1.01248	0.14603	6.93338	4.10891e-12	1.50143e-10	2001-09-01
FBgn0028708	463.44	0.917566	0.132664	6.91646	4.63061e-12	1.68654e-10	Mst85C
FBgn0036104	884.1	0.622467	0.0900293	6.91405	4.71014e-12	1.70992e-10	CG6418
FBgn0015602	714.976	0.686428	0.0996086	6.89126	5.53008e-12	2.00106e-10	BEAF-32
FBgn0051668	436.485	-0.753867	0.109451	-6.88773	5.66884e-12	2.04463e-10	CG31668
FBgn0036689	76.8167	1.95353	0.283662	6.88684	5.70451e-12	2.05086e-10	CG7730
FBgn0020270	229.014	0.849729	0.123492	6.88086	5.9494e-12	2.13203e-10	mre11
FBgn0031947	1021.05	0.927661	0.134872	6.87808	6.06651e-12	2.16703e-10	CG7154
FBgn0052571	2251.05	0.616011	0.0896135	6.87409	6.2389e-12	2.22149e-10	TwdlX
FBgn0030362	3920.68	-0.574909	0.0836784	-6.87046	6.39937e-12	2.27137e-10	regucalcin
FBgn0034962	654.598	0.875997	0.127604	6.86495	6.65128e-12	2.35329e-10	MAN1
FBgn0030056	1800.79	-0.650493	0.0948381	-6.85899	6.93509e-12	2.44594e-10	CG11284
FBgn0033600	88.1812	-1.57846	0.230353	-6.85233	7.26583e-12	2.5545e-10	Cpr47Ec
FBgn0037684	442.139	-0.848472	0.123869	-6.84978	7.39646e-12	2.59225e-10	CG8129
FBgn0037756	985.583	0.929992	0.136098	6.83326	8.30091e-12	2.90012e-10	CG8507
FBgn0003965	753.26	-0.636053	0.0932659	-6.81978	9.11796e-12	3.17561e-10	v
FBgn0034451	315.204	1.13651	0.16671	6.81731	9.27577e-12	3.22051e-10	TBCB
FBgn0036857	3062.08	-0.432927	0.0635148	-6.81615	9.3511e-12	3.23658e-10	CG9629
FBgn0052672	7242.1	-0.348766	0.0511784	-6.8147	9.44579e-12	3.25924e-10	Atg8a
FBgn0030479	2167.81	-0.405365	0.0595689	-6.80498	1.01062e-11	3.47636e-10	Rbp1-like
FBgn0250816	193.806	1.19836	0.176178	6.80198	1.03189e-11	3.5386e-10	AGO3
FBgn0026431	162.819	1.03795	0.152695	6.79751	1.06441e-11	3.63892e-10	Grip75
FBgn0015376	104.451	1.0067	0.148146	6.79532	1.08071e-11	3.68332e-10	cutlet
FBgn0025815	700.408	1.006	0.14809	6.79313	1.09724e-11	3.72829e-10	Mcm6
FBgn0025693	1650.94	-0.551303	0.0812645	-6.78405	1.16851e-11	3.95836e-10	ZnT41F
FBgn0037372	182.565	0.914277	0.135227	6.76104	1.37007e-11	4.62711e-10	CG2091
FBgn0027329	3585.46	-0.417094	0.0617325	-6.75647	1.41389e-11	4.76068e-10	Tcp-1zeta
FBgn0031176	64.5538	-1.41755	0.210278	-6.74129	1.56988e-11	5.26998e-10	CG1678
FBgn0028940	2106.51	-0.355089	0.0527045	-6.73735	1.61306e-11	5.39867e-10	Cyp28a5
FBgn0040653	1403.35	1.38945	0.206854	6.71707	1.85409e-11	6.18678e-10	IM4
FBgn0250754	668.542	1.10443	0.164981	6.69424	2.16793e-11	7.21242e-10	CG42232
FBgn0040234	2396.13	-0.499719	0.0747895	-6.68167	2.36243e-11	7.83608e-10	c12.2
FBgn0000212	1594.16	0.929642	0.139246	6.67627	2.45099e-11	8.10571e-10	brm
FBgn0033740	45.8627	1.52379	0.228378	6.67221	2.51978e-11	8.30855e-10	dgt5
FBgn0030946	1002.72	-0.515452	0.0772682	-6.67095	2.54146e-11	8.35534e-10	CG6659
FBgn0015245	12632.1	-0.487972	0.0731753	-6.66853	2.5838e-11	8.46955e-10	Hsp60
FBgn0028325	9195.37	-0.440598	0.0660834	-6.6673	2.60555e-11	8.5158e-10	l(1)G0334
FBgn0052284	647.768	-0.892698	0.133982	-6.66281	2.68649e-11	8.75466e-10	CG32284
FBgn0031918	1354.89	0.806357	0.121059	6.66084	2.72267e-11	8.84669e-10	CG6055
FBgn0032437	757.529	0.625927	0.0940036	6.65854	2.76553e-11	8.95983e-10	CR17024
FBgn0262476	1594.9	-0.886133	0.133138	-6.65573	2.81894e-11	9.1064e-10	CG43066
FBgn0050118	8554.46	-0.524179	0.0788121	-6.651	2.91112e-11	9.36354e-10	CG30118
FBgn0031004	2395.98	-0.361328	0.0543286	-6.65078	2.91534e-11	9.36354e-10	CG7992
FBgn0025381	2927.42	-0.326253	0.049071	-6.64859	2.9591e-11	9.47678e-10	rush
FBgn0035025	250.558	1.316	0.198048	6.64486	3.03512e-11	9.69239e-10	uri
FBgn0031049	1433.45	-0.646973	0.0974513	-6.63894	3.15953e-11	1.00608e-09	Sec61gamma
FBgn0262468	3158.67	-0.335278	0.0505917	-6.62715	3.42239e-11	1.08668e-09	vib
FBgn0061469	1122.44	0.632278	0.0954908	6.62136	3.5592e-11	1.12691e-09	Ube3a
FBgn0051636	46.4313	1.36046	0.206009	6.60392	4.00434e-11	1.26426e-09	CG31636
FBgn0259682	872.174	-0.802322	0.1215	-6.60348	4.01612e-11	1.2644e-09	Jabba
FBgn0028491	9756.38	-0.33036	0.0500854	-6.59593	4.22589e-11	1.32669e-09	CG2930
FBgn0033372	26.3806	1.87926	0.285027	6.59327	4.30232e-11	1.34689e-09	CG13742
FBgn0000422	2959.71	0.515554	0.0782538	6.58822	4.45125e-11	1.38961e-09	Ddc
FBgn0051849	91.4668	1.38329	0.210032	6.58609	4.51552e-11	1.40574e-09	CG31849
FBgn0038832	1799.88	-0.487537	0.0740615	-6.58287	4.61459e-11	1.43074e-09	CG15695
FBgn0033728	464.039	0.581785	0.0883816	6.58265	4.62149e-11	1.43074e-09	Cpr49Ae
FBgn0039189	212.725	0.776688	0.118006	6.58177	4.64865e-11	1.43425e-09	CG18528
FBgn0031661	695.639	0.63881	0.097062	6.58146	4.65858e-11	1.43425e-09	Gmd
FBgn0030749	3078.44	-0.485911	0.0739019	-6.57507	4.86297e-11	1.49305e-09	AnxB11
FBgn0033928	294.297	0.912137	0.138848	6.56933	5.05433e-11	1.54754e-09	Arc2
FBgn0031070	66.7982	1.34112	0.204554	6.55629	5.5163e-11	1.68436e-09	CG12702
FBgn0026371	118.417	1.01644	0.155168	6.55059	5.73115e-11	1.74043e-09	SAK
FBgn0033573	12.7475	-2.24916	0.343333	-6.55095	5.71726e-11	1.74043e-09	Obp47a
FBgn0261456	742.596	0.739431	0.113054	6.54048	6.13208e-11	1.85712e-09	hpo
FBgn0030960	2545.23	-0.479732	0.0734013	-6.53575	6.3291e-11	1.91159e-09	Atg101
FBgn0031895	350.474	0.935224	0.143146	6.53337	6.43052e-11	1.93698e-09	CG4497
FBgn0039593	570.905	0.941443	0.144237	6.52706	6.70741e-11	2.01493e-09	CG9989
FBgn0033277	63.5284	1.53945	0.236253	6.5161	7.21595e-11	2.16188e-09	CG14760
FBgn0027866	1811.49	0.542833	0.0835621	6.49616	8.23978e-11	2.46199e-09	CG9776
FBgn0034629	584.943	-1.07237	0.165202	-6.49129	8.51067e-11	2.53613e-09	Acox57D-d
FBgn0036980	1616.09	0.713099	0.110375	6.4607	1.04218e-10	3.09735e-09	RhoBTB
FBgn0261641	1376.99	0.540106	0.0836616	6.45585	1.07616e-10	3.18984e-09	CG42724
FBgn0265577	146.834	1.37582	0.213145	6.45487	1.08309e-10	3.20185e-09	CR44404
FBgn0034670	153.462	1.01574	0.157467	6.45054	1.11453e-10	3.26881e-09	CG13488
FBgn0062413	1104.95	-0.507036	0.0786014	-6.45072	1.11318e-10	3.26881e-09	Ctr1A
FBgn0031052	751.474	1.00801	0.156254	6.45111	1.11036e-10	3.26881e-09	CG14215
FBgn0053124	768.643	0.536002	0.0831496	6.44623	1.14663e-10	3.35412e-09	CG33124
FBgn0032454	1164.08	0.834406	0.129456	6.44549	1.15225e-10	3.36174e-09	CG5787
FBgn0000117	10244.4	-0.354525	0.0550124	-6.44445	1.16021e-10	3.37613e-09	arm
FBgn0030858	366.911	-0.612037	0.0949781	-6.44398	1.16384e-10	3.37787e-09	IntS2
FBgn0027291	12910.4	-0.428732	0.0665401	-6.44322	1.16968e-10	3.386e-09	l(1)G0156
FBgn0038455	522.476	0.552235	0.0860455	6.41795	1.38126e-10	3.98811e-09	CG14907
FBgn0085377	293.402	-0.613789	0.0956936	-6.41411	1.4165e-10	4.07929e-09	CG34348
FBgn0051363	3529.97	0.528582	0.0824305	6.41245	1.43195e-10	4.11317e-09	Jupiter
FBgn0004654	4735.06	-0.581298	0.0906897	-6.40975	1.4576e-10	4.17607e-09	Pgd
FBgn0002021	1239.82	-0.47691	0.074414	-6.40887	1.46599e-10	4.18936e-09	l(2)37Bb
FBgn0033464	2544.49	1.18647	0.185301	6.40293	1.52424e-10	4.34468e-09	CG1441
FBgn0027514	349.082	0.902096	0.140943	6.40045	1.54917e-10	4.40447e-09	CG1024
FBgn0010391	2377.05	-0.413845	0.0647941	-6.38708	1.69083e-10	4.79498e-09	Gtp-bp
FBgn0026374	931.125	-0.504301	0.0789704	-6.38595	1.70337e-10	4.81829e-09	Rhp
FBgn0031143	1095.49	-0.575417	0.090146	-6.38317	1.73464e-10	4.89433e-09	CG1532
FBgn0041627	197.051	1.23317	0.1933	6.37955	1.77613e-10	4.99872e-09	Ku80
FBgn0034491	1224.01	0.894508	0.140279	6.37661	1.81049e-10	5.08258e-09	Hsl
FBgn0036842	684.976	0.901065	0.141438	6.37073	1.88126e-10	5.26799e-09	CG3797
FBgn0001092	28440.8	-0.475662	0.0747287	-6.36519	1.95051e-10	5.44822e-09	Gapdh2
FBgn0028920	940.297	-0.853256	0.134082	-6.36368	1.96971e-10	5.4881e-09	CG8997
FBgn0051457	225.962	0.931319	0.146439	6.35978	2.02049e-10	5.61556e-09	CG31457
FBgn0032670	59.522	-1.57354	0.248023	-6.3443	2.23438e-10	6.19456e-09	CG5783
FBgn0029079	181.291	1.42686	0.225256	6.33442	2.38232e-10	6.58833e-09	icln
FBgn0010660	1101.72	0.936865	0.147928	6.33324	2.4007e-10	6.62271e-09	Nup214
FBgn0031971	2294.48	0.827803	0.13072	6.33265	2.40979e-10	6.63138e-09	Sirup
FBgn0052772	782.071	-0.610775	0.0965084	-6.32872	2.47198e-10	6.78577e-09	CG32772
FBgn0050043	947.511	-0.629036	0.0994224	-6.32691	2.50126e-10	6.84928e-09	CG30043
FBgn0260986	55.197	1.80874	0.286295	6.31773	2.65434e-10	7.25065e-09	mei-38
FBgn0052675	2413.1	-0.485866	0.0769247	-6.31613	2.68201e-10	7.30831e-09	Tango5
FBgn0004106	160.767	1.14282	0.181239	6.30559	2.87105e-10	7.80435e-09	Cdk1
FBgn0027537	722.699	1.11036	0.176476	6.29185	3.13707e-10	8.50674e-09	Nup93-1
FBgn0051698	80.6419	1.47847	0.235126	6.288	3.21584e-10	8.69915e-09	CG31698
FBgn0250850	430.393	0.971109	0.154625	6.28041	3.37679e-10	9.11243e-09	rig
FBgn0030738	847.997	-0.444442	0.0708243	-6.27527	3.49029e-10	9.39595e-09	CG9915
FBgn0030998	245.985	-0.650088	0.103629	-6.2732	3.53711e-10	9.49907e-09	CG14195
FBgn0031398	301.966	1.00667	0.160548	6.27023	3.60522e-10	9.65871e-09	CG10880
FBgn0032354	151.456	1.36351	0.217767	6.26133	3.81717e-10	1.0202e-08	CG4788
FBgn0030011	1044.1	-0.48154	0.0769346	-6.25909	3.87232e-10	1.03076e-08	Gbeta5
FBgn0030692	2272.55	-0.375754	0.0600344	-6.25897	3.87519e-10	1.03076e-08	mRpS30
FBgn0027836	2848.7	0.495234	0.0791983	6.25309	4.02401e-10	1.0678e-08	Dgp-1
FBgn0037555	705.177	0.503458	0.0806007	6.24632	4.20231e-10	1.11164e-08	Ada2b
FBgn0032251	128.543	1.07943	0.172818	6.24607	4.20916e-10	1.11164e-08	Nse4
FBgn0031117	427.356	-0.730283	0.116981	-6.24275	4.29947e-10	1.1328e-08	GstT3
FBgn0261675	2109.97	-0.547107	0.0877792	-6.23276	4.58291e-10	1.20464e-08	Npc1b
FBgn0036480	445.071	0.891466	0.143058	6.23151	4.61968e-10	1.21144e-08	Cep135
FBgn0011327	343.924	1.10702	0.177673	6.23063	4.64576e-10	1.21542e-08	Uch-L5
FBgn0040099	14.0533	-2.19011	0.352045	-6.2211	4.93676e-10	1.28853e-08	lectin-28C
FBgn0026144	8881.13	-0.296322	0.0476462	-6.21922	4.99632e-10	1.30103e-08	CBP
FBgn0035858	1358.61	1.4837	0.238653	6.21699	5.06788e-10	1.31659e-08	CG13674
FBgn0086694	1309.12	0.732051	0.117831	6.21272	5.20742e-10	1.34969e-08	Bre1
FBgn0032615	324.149	-0.706387	0.113886	-6.20255	5.55539e-10	1.43654e-08	CG6012
FBgn0039114	1954.32	-0.589246	0.0950145	-6.20164	5.58769e-10	1.44155e-08	Lsd-1
FBgn0035414	82.2323	1.56874	0.253075	6.1987	5.69331e-10	1.4654e-08	CG14965
FBgn0015925	344.22	0.687342	0.11091	6.1973	5.74385e-10	1.475e-08	csul
FBgn0011703	308.619	0.588436	0.0949641	6.19641	5.77669e-10	1.48003e-08	RnrL
FBgn0054043	282.675	-0.649003	0.104828	-6.19112	5.97379e-10	1.52702e-08	CG34043
FBgn0026207	461.506	1.05529	0.17056	6.18723	6.12295e-10	1.558e-08	mbo
FBgn0085476	47.1125	1.38305	0.223524	6.18746	6.11404e-10	1.558e-08	CG34447
FBgn0011754	1863.24	-0.368151	0.0595076	-6.18662	6.1468e-10	1.5605e-08	PhKgamma
FBgn0003141	1101.89	0.766519	0.12392	6.18558	6.18741e-10	1.56724e-08	pr
FBgn0052669	1119.99	-0.623865	0.101115	-6.16988	6.83436e-10	1.72719e-08	CG32669
FBgn0042094	1862.61	-0.485633	0.0787801	-6.16441	7.07483e-10	1.78391e-08	Adk3
FBgn0260962	961.021	0.701646	0.113839	6.16351	7.11505e-10	1.79001e-08	pic
FBgn0024994	742.028	-0.605963	0.0984779	-6.15329	7.58901e-10	1.90494e-08	Csat
FBgn0037234	1476.09	0.411372	0.0669432	6.14509	7.9917e-10	2.00152e-08	CG9795
FBgn0030668	8690.99	-0.418833	0.0681734	-6.14365	8.06471e-10	2.01527e-08	CG8128
FBgn0010282	944.519	0.848111	0.138277	6.13344	8.59979e-10	2.14418e-08	TfIIFalpha
FBgn0024365	2115.57	-0.46425	0.0757795	-6.12633	8.99285e-10	2.23717e-08	CG12773
FBgn0035253	4984.58	0.346854	0.0567048	6.11683	9.54542e-10	2.36935e-08	CG7971
FBgn0011770	2294.53	-0.48267	0.0789655	-6.11242	9.81333e-10	2.43043e-08	Gip
FBgn0259896	819.824	-0.402786	0.065917	-6.11049	9.93229e-10	2.45444e-08	NimC1
FBgn0035951	813.932	0.387869	0.063508	6.10741	1.01258e-09	2.49673e-08	CG5068
FBgn0031144	452.529	-0.520798	0.0854093	-6.09767	1.07623e-09	2.64781e-08	CG1529
FBgn0013732	649.316	0.936742	0.15375	6.09262	1.11078e-09	2.72678e-08	sced
FBgn0014029	1666.19	0.615536	0.101106	6.08801	1.14325e-09	2.80033e-08	2002-09-01
FBgn0051108	813.838	0.684986	0.112561	6.08545	1.16165e-09	2.83917e-08	CG31108
FBgn0035513	1811.53	1.21275	0.19936	6.08321	1.17803e-09	2.8729e-08	Cpr64Ad
FBgn0038828	230.983	0.674997	0.111028	6.07951	1.20548e-09	2.9297e-08	CG17270
FBgn0035358	1732.76	0.450415	0.0740902	6.07928	1.20723e-09	2.9297e-08	CG14949
FBgn0028700	132.096	1.19342	0.196317	6.07902	1.20921e-09	2.9297e-08	RfC38
FBgn0031643	1299.17	0.457234	0.0752334	6.07754	1.22037e-09	2.95033e-08	CG3008
FBgn0040942	1040.18	-0.402613	0.0663365	-6.06926	1.28499e-09	3.09982e-08	CG12643
FBgn0035918	226.925	0.637391	0.105027	6.06881	1.28863e-09	3.10189e-08	Cdc6
FBgn0267487	1539.98	0.483173	0.0797047	6.06203	1.34411e-09	3.22846e-08	Ptp61F
FBgn0027296	786.299	-0.462627	0.0763335	-6.06061	1.35605e-09	3.25015e-08	temp
FBgn0262473	3019	0.864747	0.142708	6.05958	1.36481e-09	3.26412e-08	Tl
FBgn0264911	46.8337	1.28719	0.21278	6.04942	1.45367e-09	3.4692e-08	CG44102
FBgn0266816	21.2959	-1.81478	0.300059	-6.04809	1.46574e-09	3.49053e-08	CR45278
FBgn0039994	2329.13	0.457261	0.0756219	6.04668	1.47861e-09	3.50715e-08	conu
FBgn0030367	18.3347	-1.88053	0.311004	-6.04664	1.47901e-09	3.50715e-08	Cyp311a1
FBgn0039488	164.082	1.23947	0.205044	6.04488	1.49522e-09	3.53804e-08	CG6066
FBgn0024995	603.712	-0.530988	0.0879006	-6.04077	1.5338e-09	3.62166e-08	CG2680
FBgn0036141	710.868	0.745968	0.123599	6.03541	1.58557e-09	3.73598e-08	wls
FBgn0030478	8685.69	-0.404405	0.0670651	-6.03004	1.63916e-09	3.85409e-08	CG1640
FBgn0030239	1019.97	-0.570131	0.0946972	-6.02057	1.738e-09	4.0779e-08	CG17333
FBgn0038639	656.24	0.532439	0.0886127	6.00861	1.87117e-09	4.37195e-08	CG7705
FBgn0030739	365.723	-0.575511	0.0957805	-6.00865	1.87078e-09	4.37195e-08	CG13957
FBgn0028665	19231	-0.404133	0.0673185	-6.0033	1.93343e-09	4.50796e-08	VhaAC39-1
FBgn0043900	983.028	0.872297	0.145368	6.00061	1.96575e-09	4.57375e-08	pygo
FBgn0038482	388.471	-0.602124	0.100493	-5.99168	2.0768e-09	4.82208e-08	CG4053
FBgn0033092	327.947	-0.661664	0.110463	-5.98989	2.09989e-09	4.86554e-08	CG9422
FBgn0032189	157.958	1.06041	0.177348	5.97929	2.24119e-09	5.18216e-08	Ripalpha
FBgn0014879	865.032	0.955405	0.159898	5.97511	2.29935e-09	5.30104e-08	Set
FBgn0024897	387.994	-0.6533	0.109341	-5.97491	2.30211e-09	5.30104e-08	b6
FBgn0000239	2168.24	0.536471	0.0898592	5.97012	2.37077e-09	5.44789e-08	bur
FBgn0023507	3011.15	-0.4206	0.0704756	-5.96803	2.40134e-09	5.50678e-08	CG3835
FBgn0025394	2404.43	-0.378187	0.0633971	-5.96536	2.44092e-09	5.58604e-08	inc
FBgn0029737	1053.73	-0.446158	0.0748854	-5.95788	2.55536e-09	5.83596e-08	CG6903
FBgn0039234	866.522	0.696718	0.116952	5.95732	2.56402e-09	5.84376e-08	nct
FBgn0000139	430.441	0.82511	0.138602	5.95308	2.63148e-09	5.98528e-08	ash2
FBgn0030329	1475.61	-0.411809	0.0692189	-5.94937	2.69182e-09	6.11005e-08	prtp
FBgn0051365	603.574	0.773353	0.13026	5.93701	2.90263e-09	6.57517e-08	CG31365
FBgn0033226	3258.39	0.341152	0.0575192	5.93109	3.00933e-09	6.80304e-08	CG1882
FBgn0031492	481.188	0.856942	0.144513	5.92987	3.03172e-09	6.83979e-08	CG3542
FBgn0033204	559.606	-0.965835	0.162906	-5.9288	3.05156e-09	6.87063e-08	CG2065
FBgn0038765	102.969	1.00161	0.169072	5.92419	3.13833e-09	7.05175e-08	CG4424
FBgn0011774	125.634	0.848523	0.143337	5.91978	3.22381e-09	7.22925e-08	Irbp
FBgn0086450	11883.5	-0.338534	0.0571934	-5.91911	3.23695e-09	7.24414e-08	su(r)
FBgn0039554	714.034	0.787899	0.133284	5.91145	3.39119e-09	7.5741e-08	CG5003
FBgn0001169	917.761	0.742018	0.125547	5.9103	3.41488e-09	7.59658e-08	H
FBgn0261807	46.0024	1.60702	0.271898	5.91038	3.41312e-09	7.59658e-08	CG42753
FBgn0264987	59.5243	1.40325	0.237542	5.90739	3.47579e-09	7.68951e-08	CR44138
FBgn0039710	764.544	0.556669	0.0942261	5.9078	3.46704e-09	7.68951e-08	dgt1
FBgn0039767	1613.3	0.531758	0.0900169	5.90731	3.47735e-09	7.68951e-08	CG2218
FBgn0033392	441.394	0.84945	0.143904	5.9029	3.57168e-09	7.88246e-08	CG8027
FBgn0015509	4596.76	0.523881	0.0887599	5.90223	3.58625e-09	7.89896e-08	Cul1
FBgn0037540	61.2467	1.37822	0.233537	5.90151	3.60187e-09	7.91771e-08	Pbp95
FBgn0027057	812.727	0.487587	0.0826285	5.90096	3.61403e-09	7.92881e-08	CSN1b
FBgn0039250	97.2675	1.28356	0.217608	5.8985	3.66823e-09	8.0319e-08	Mink
FBgn0037106	147.668	1.07046	0.181587	5.89501	3.74657e-09	8.18735e-08	CG11307
FBgn0039473	632.887	0.715225	0.121498	5.88673	3.93921e-09	8.5915e-08	CG17191
FBgn0038058	440.893	0.580502	0.0988627	5.8718	4.31089e-09	9.38377e-08	CG5608
FBgn0086656	3013.49	0.352298	0.0600068	5.87097	4.33256e-09	9.41255e-08	shrb
FBgn0003741	109.787	0.84601	0.144118	5.87026	4.35115e-09	9.43456e-08	tra
FBgn0031190	7666.35	-0.341753	0.0582381	-5.86821	4.40522e-09	9.53323e-08	CG12576
FBgn0028327	7428.2	-0.407146	0.06939	-5.8675	4.42426e-09	9.55589e-08	l(1)G0320
FBgn0023524	495.848	-0.612185	0.104348	-5.86676	4.44389e-09	9.57971e-08	CG3078
FBgn0031821	344.681	0.521962	0.0890457	5.86174	4.58049e-09	9.85512e-08	KFase
FBgn0040950	16847.9	-0.478916	0.0817186	-5.86055	4.61341e-09	9.90683e-08	Muc26B
FBgn0029608	336.211	-0.544956	0.0930547	-5.8563	4.73284e-09	1.01437e-07	CG3091
FBgn0017566	11940.7	-0.372417	0.063634	-5.85248	4.84302e-09	1.036e-07	ND75
FBgn0036340	1344.31	0.578882	0.0989407	5.8508	4.8921e-09	1.04449e-07	SRm160
FBgn0262359	22.5194	1.77585	0.303661	5.84812	4.97154e-09	1.05942e-07	CG43057
FBgn0053307	421.827	-0.827146	0.141509	-5.8452	5.0596e-09	1.07613e-07	CG33307
FBgn0030274	794.05	-0.479159	0.0820204	-5.84194	5.15954e-09	1.0953e-07	Lint-1
FBgn0051211	3454.45	0.351857	0.060294	5.83568	5.35706e-09	1.13506e-07	CG31211
FBgn0016041	4701.52	-0.48504	0.0831514	-5.83321	5.43709e-09	1.14984e-07	Tom40
FBgn0010504	2286.66	-0.478189	0.0820105	-5.83083	5.51519e-09	1.16414e-07	kermit
FBgn0265530	8.96938	-2.04985	0.351695	-5.82849	5.59305e-09	1.17835e-07	CR44380
FBgn0037078	215.803	0.650373	0.11168	5.82354	5.76142e-09	1.21153e-07	CG12971
FBgn0039102	230.266	1.07186	0.18407	5.82315	5.77493e-09	1.21208e-07	SPE
FBgn0031573	297.384	0.821528	0.141134	5.82091	5.85294e-09	1.22615e-07	CG3407
FBgn0020224	1495.87	0.748883	0.128849	5.81209	6.1699e-09	1.29012e-07	Cbl
FBgn0030514	970.334	-0.413668	0.0712156	-5.80867	6.29692e-09	1.31422e-07	CG9941
FBgn0260397	588.771	0.834317	0.143691	5.80632	6.38628e-09	1.33037e-07	Su(var)3-3
FBgn0030521	2748.84	-0.403375	0.0694918	-5.80464	6.45054e-09	1.34125e-07	CtsB1
FBgn0027621	3330.39	-0.4877	0.0841481	-5.79574	6.80224e-09	1.41175e-07	Pfrx
FBgn0035496	175.352	-0.763479	0.131746	-5.79507	6.82943e-09	1.41476e-07	CG14990
FBgn0029849	3072.28	-0.340542	0.0588012	-5.79141	6.97988e-09	1.44324e-07	Efr
FBgn0030349	5626.93	-0.512928	0.0886612	-5.78526	7.24024e-09	1.49431e-07	CG10353
FBgn0034939	345.292	0.610877	0.105702	5.77924	7.50396e-09	1.54587e-07	thoc5
FBgn0034715	28.2382	-1.5724	0.272461	-5.77109	7.87626e-09	1.61958e-07	Oatp58Db
FBgn0038738	644.824	0.509346	0.0882774	5.76984	7.93463e-09	1.62558e-07	CG4572
FBgn0032864	826.727	0.526273	0.091208	5.77003	7.92554e-09	1.62558e-07	CG2493
FBgn0030990	1593.38	-0.337004	0.0584555	-5.76515	8.15853e-09	1.66838e-07	CG7556
FBgn0265851	16.978	1.92172	0.333648	5.75971	8.42566e-09	1.71985e-07	CR44640
FBgn0052528	4131.92	-0.320289	0.0556592	-5.75448	8.691e-09	1.77077e-07	parvin
FBgn0013720	1818.25	-0.328508	0.0571195	-5.75124	8.85934e-09	1.80178e-07	pck
FBgn0035209	33.0599	1.68384	0.292895	5.74897	8.97892e-09	1.82277e-07	msd1
FBgn0032295	676.559	0.408224	0.0710255	5.74758	9.05295e-09	1.83446e-07	CG12299
FBgn0003567	1256.64	0.787096	0.13724	5.73516	9.74208e-09	1.97052e-07	su(Hw)
FBgn0039896	598.833	-0.501896	0.0876558	-5.72576	1.0297e-08	2.07899e-07	yellow-h
FBgn0051313	209.131	-0.828611	0.144774	-5.7235	1.04354e-08	2.10311e-07	CG31313
FBgn0067629	121.597	1.00698	0.175972	5.72241	1.05025e-08	2.11282e-07	CG33332
FBgn0041702	151.408	0.903195	0.157861	5.72145	1.0562e-08	2.12096e-07	CG15107
FBgn0039740	414.769	0.661507	0.115629	5.72093	1.05943e-08	2.1217e-07	CG7928
FBgn0034429	545.131	0.794013	0.138802	5.72047	1.06228e-08	2.1217e-07	CG18607
FBgn0030761	810.939	-0.498797	0.0871939	-5.72054	1.06185e-08	2.1217e-07	CG9784
FBgn0023169	4442.27	-0.399125	0.0698022	-5.71794	1.07822e-08	2.14968e-07	AMPKalpha
FBgn0032382	118.079	-1.07456	0.188076	-5.71346	1.10701e-08	2.20316e-07	Mal-B2
FBgn0032488	591.628	0.517105	0.0905343	5.7117	1.1185e-08	2.22205e-07	CG16812
FBgn0266916	229.101	0.936481	0.164088	5.70719	1.14856e-08	2.27771e-07	Cenp-C
FBgn0039733	707.04	0.595486	0.10437	5.70554	1.15978e-08	2.29587e-07	CG11504
FBgn0034617	305.599	1.09426	0.192058	5.69757	1.21527e-08	2.40146e-07	CG9754
FBgn0260855	1731.84	-0.435146	0.0763846	-5.69678	1.22089e-08	2.40829e-07	Sec22
FBgn0027932	4627.93	0.565488	0.0992918	5.69522	1.23216e-08	2.42622e-07	Akap200
FBgn0023549	1945	-0.378163	0.0665619	-5.68138	1.33613e-08	2.62632e-07	Mct1
FBgn0050045	37.0848	1.45232	0.255731	5.67912	1.3539e-08	2.65655e-07	Cpr49Aa
FBgn0031533	785.431	0.711707	0.125488	5.67152	1.41537e-08	2.77229e-07	CG2772
FBgn0262733	1719.58	0.632449	0.111538	5.67023	1.42604e-08	2.78828e-07	Src64B
FBgn0012036	7674.95	-0.497922	0.0878293	-5.6692	1.43465e-08	2.80021e-07	Aldh
FBgn0002775	622.49	0.512579	0.0904425	5.66746	1.44931e-08	2.82387e-07	msl-3
FBgn0025632	277.744	-0.645835	0.113984	-5.66601	1.46164e-08	2.84293e-07	CG4313
FBgn0051015	720.295	-0.478249	0.0844458	-5.66339	1.48413e-08	2.88165e-07	PH4alphaPV
FBgn0029801	1156	-0.548942	0.0969959	-5.65944	1.51871e-08	2.94366e-07	CG15771
FBgn0031491	420.925	0.550729	0.0973996	5.65433	1.56455e-08	3.02724e-07	alpha4GT1
FBgn0265192	694.555	0.589471	0.10431	5.65114	1.59383e-08	3.07854e-07	Snp
FBgn0028468	391.605	0.942271	0.167301	5.63218	1.77946e-08	3.43116e-07	rtet
FBgn0264816	221.521	0.693035	0.12306	5.63169	1.7845e-08	3.43493e-07	koko
FBgn0051789	1233.46	0.670494	0.119085	5.6304	1.79791e-08	3.45478e-07	CG31789
FBgn0086683	1681.99	0.442023	0.0785198	5.62945	1.80786e-08	3.46792e-07	Spf45
FBgn0037327	2212.85	0.541639	0.0962206	5.62915	1.81105e-08	3.46807e-07	PEK
FBgn0004779	1857.56	1.32232	0.234958	5.6279	1.82412e-08	3.48711e-07	Ccp84Ae
FBgn0039602	405.091	0.849168	0.150946	5.62565	1.84814e-08	3.52696e-07	CG1647
FBgn0015039	3175.06	-0.34666	0.0616508	-5.62295	1.87719e-08	3.57629e-07	Cyp9b2
FBgn0030873	1787.84	-0.416342	0.0742542	-5.60699	2.05881e-08	3.9156e-07	CG15814
FBgn0051266	1229.33	-0.462888	0.0825681	-5.60614	2.0689e-08	3.92809e-07	CG31266
FBgn0033033	21853.1	0.661809	0.118168	5.60059	2.13626e-08	4.04908e-07	scaf
FBgn0033715	232.34	0.662866	0.118437	5.59678	2.18374e-08	4.13205e-07	CG8490
FBgn0031473	872.412	0.540239	0.0966016	5.59244	2.23897e-08	4.22938e-07	CG3104
FBgn0010470	4049.3	0.248629	0.0444827	5.58933	2.27941e-08	4.29848e-07	Fkbp14
FBgn0038047	29.9435	1.34799	0.241302	5.58633	2.3192e-08	4.36613e-07	CG5245
FBgn0001189	777.664	-0.507556	0.0908938	-5.58406	2.34966e-08	4.41601e-07	hfw
FBgn0027093	1405.85	-0.436206	0.0781511	-5.58157	2.38357e-08	4.47219e-07	Aats-arg
FBgn0033696	355.568	-0.473109	0.0848613	-5.57509	2.47406e-08	4.63418e-07	Cyp6g2
FBgn0025583	603.046	1.84046	0.330336	5.57148	2.52579e-08	4.72315e-07	IM2
FBgn0027605	2198.79	-0.350764	0.062977	-5.56972	2.55155e-08	4.76333e-07	Vps4
FBgn0033607	512.896	0.937811	0.168593	5.56256	2.65842e-08	4.95452e-07	CG9062
FBgn0029959	653.952	-0.398395	0.071633	-5.56161	2.67301e-08	4.9734e-07	Rab39
FBgn0040382	2548.77	-0.369879	0.0665661	-5.55656	2.75136e-08	5.11065e-07	CG5273
FBgn0023529	2999.74	-0.511754	0.0921781	-5.5518	2.82749e-08	5.24333e-07	CG2918
FBgn0050272	1338.72	-0.455026	0.0820272	-5.54726	2.9018e-08	5.37218e-07	CG30272
FBgn0086408	181.524	0.763051	0.13757	5.54664	2.91209e-08	5.38229e-07	stl
FBgn0040918	5146.58	-0.360717	0.065065	-5.54395	2.95724e-08	5.45669e-07	schlank
FBgn0003159	4266.72	-0.481519	0.0869869	-5.53553	3.1028e-08	5.71582e-07	ptr
FBgn0033062	2023.52	0.696361	0.125974	5.52783	3.24222e-08	5.9628e-07	Ars2
FBgn0034118	760.611	0.872448	0.157862	5.52665	3.26405e-08	5.99306e-07	Nup62
FBgn0034331	77.4859	1.74838	0.316393	5.52598	3.27657e-08	6.00614e-07	CG15067
FBgn0023216	346.267	1.11558	0.20201	5.52242	3.34353e-08	6.11883e-07	Parg
FBgn0039631	228.698	0.82499	0.149435	5.52073	3.37597e-08	6.16806e-07	Sirt7
FBgn0030177	2277.76	-0.37958	0.0687928	-5.51772	3.43419e-08	6.26417e-07	CG2972
FBgn0034081	163.089	0.773663	0.140268	5.51562	3.47561e-08	6.32937e-07	CG10731
FBgn0030973	710.634	-0.446589	0.080987	-5.51433	3.50104e-08	6.36526e-07	CG7332
FBgn0037794	426.245	0.597873	0.108514	5.50964	3.59558e-08	6.52651e-07	CG6254
FBgn0053192	315.72	-1.08039	0.196115	-5.50896	3.6096e-08	6.54131e-07	MtnD
FBgn0037470	857.286	0.513433	0.0932947	5.50335	3.72641e-08	6.74202e-07	CG1091
FBgn0261266	42.2658	1.51836	0.275919	5.50289	3.73606e-08	6.74852e-07	zuc
FBgn0052625	57.7764	1.60622	0.292013	5.50051	3.78686e-08	6.82921e-07	CG32625
FBgn0004872	373.481	0.701714	0.127621	5.49843	3.83195e-08	6.89937e-07	piwi
FBgn0029688	3451.39	-0.540948	0.0985899	-5.48685	4.0916e-08	7.35497e-07	lva
FBgn0013548	181.997	0.746477	0.13628	5.47753	4.31305e-08	7.74058e-07	l(2)dtl
FBgn0038930	42.7475	1.43194	0.26152	5.47545	4.36393e-08	7.81929e-07	CG5778
FBgn0023516	1047.8	-0.478788	0.0875035	-5.47164	4.45879e-08	7.97644e-07	Pex5
FBgn0034200	425.628	0.787688	0.144	5.47004	4.49929e-08	8.03599e-07	CG11395
FBgn0028969	2360	-0.453772	0.0829906	-5.46775	4.55773e-08	8.12734e-07	deltaCOP
FBgn0030541	387.034	1.06346	0.194664	5.46306	4.6799e-08	8.33187e-07	CG11584
FBgn0002715	114.37	0.843122	0.154385	5.46117	4.73013e-08	8.40787e-07	mei-S332
FBgn0035028	442.713	0.558686	0.102349	5.45863	4.79822e-08	8.5153e-07	Start1
FBgn0030719	7309.4	-0.323288	0.0592342	-5.45779	4.82103e-08	8.54218e-07	eIF5
FBgn0023508	1566.37	-0.459615	0.0842688	-5.45415	4.92067e-08	8.70489e-07	Ocrl
FBgn0037934	2417.1	0.377813	0.0693562	5.44744	5.11009e-08	9.02566e-07	CG6830
FBgn0039861	357.876	0.595605	0.109344	5.44708	5.12043e-08	9.02962e-07	pasha
FBgn0010549	1573.68	0.535894	0.0983973	5.44623	5.14496e-08	9.05855e-07	l(2)03659
FBgn0038388	603.701	0.653526	0.120038	5.44435	5.19951e-08	9.14014e-07	CG4287
FBgn0085246	47.1837	1.26207	0.23189	5.44255	5.25236e-08	9.21852e-07	CG34217
FBgn0050296	3963.21	-0.273082	0.0502033	-5.43952	5.34247e-08	9.36192e-07	RIC-3
FBgn0004698	2476.1	0.524141	0.0965758	5.42725	5.72287e-08	1.00128e-06	mus210
FBgn0024997	1831.62	-0.603078	0.111165	-5.42505	5.79377e-08	1.01209e-06	CG2681
FBgn0035859	720.279	1.2504	0.23062	5.42192	5.89607e-08	1.02835e-06	CG13678
FBgn0030955	891	-0.388822	0.0717275	-5.42083	5.9324e-08	1.03307e-06	CG6891
FBgn0031452	474.987	0.66784	0.12329	5.41681	6.06721e-08	1.0549e-06	Cwc25
FBgn0025687	6337.12	-0.441181	0.0815047	-5.41295	6.19932e-08	1.07619e-06	LKR
FBgn0030137	217.073	-0.542981	0.100548	-5.40022	6.65575e-08	1.15184e-06	CG15317
FBgn0030753	587.733	-0.536191	0.099289	-5.40031	6.65251e-08	1.15184e-06	rngo
FBgn0030529	5131.97	-0.33986	0.0629379	-5.39993	6.66683e-08	1.15197e-06	Clic
FBgn0033468	264.16	0.647255	0.119933	5.39678	6.7846e-08	1.1705e-06	CG1418
FBgn0264672	723.158	-0.48222	0.0894712	-5.38966	7.05905e-08	1.21597e-06	Eogt
FBgn0037669	112.378	0.941315	0.174759	5.38636	7.19004e-08	1.23092e-06	Ibf2
FBgn0036996	381.455	-0.64433	0.119617	-5.38662	7.17961e-08	1.23092e-06	mag
FBgn0004397	13689.5	-0.353784	0.0656783	-5.38662	7.17936e-08	1.23092e-06	Vinc
FBgn0024992	803.873	-0.458312	0.085077	-5.38703	7.16332e-08	1.23092e-06	CG2658
FBgn0004643	362.381	-0.528876	0.0983364	-5.37824	7.52192e-08	1.28576e-06	Zw10
FBgn0261955	33573.7	-0.397592	0.0739586	-5.37588	7.62103e-08	1.30071e-06	kdn
FBgn0029843	1327.46	-0.446671	0.0831009	-5.37505	7.65635e-08	1.30474e-06	Nep1
FBgn0038251	465.426	0.883716	0.164687	5.36603	8.04888e-08	1.36954e-06	Hexim
FBgn0051658	17.589	1.63543	0.305238	5.35787	8.42074e-08	1.43063e-06	Nnf1b
FBgn0033984	633.967	0.963366	0.179934	5.35399	8.60355e-08	1.45946e-06	Lap1
FBgn0053922	25.0689	1.74218	0.32543	5.35347	8.62849e-08	1.46147e-06	CG33922
FBgn0014931	86.0408	1.28644	0.240522	5.34855	8.86631e-08	1.49947e-06	CG2678
FBgn0028554	1104.67	0.645517	0.120723	5.34708	8.93831e-08	1.50936e-06	x16
FBgn0038453	722.871	0.424829	0.0794588	5.34654	8.96537e-08	1.51163e-06	CG10326
FBgn0261986	616.826	0.524642	0.0982057	5.34228	9.17856e-08	1.54524e-06	RASSF8
FBgn0086778	818.542	-0.489575	0.0916822	-5.33991	9.29944e-08	1.56088e-06	nAChRalpha7
FBgn0032068	4499.19	0.625434	0.11712	5.3401	9.28965e-08	1.56088e-06	CG9466
FBgn0034158	1156.24	0.511112	0.0957422	5.33842	9.37585e-08	1.57134e-06	CG5522
FBgn0052074	82.59	1.55063	0.290751	5.33319	9.65013e-08	1.61488e-06	CG32074
FBgn0026619	1545.68	-0.38384	0.072011	-5.3303	9.80482e-08	1.6383e-06	Taz
FBgn0043791	509.888	-1.02646	0.192716	-5.3263	1.00235e-07	1.67233e-06	CG8147
FBgn0019947	1013.48	0.54197	0.101889	5.31924	1.04202e-07	1.73591e-06	Psn
FBgn0029687	3581.43	-0.502365	0.0945155	-5.31516	1.06563e-07	1.7726e-06	Vap-33A
FBgn0030431	1357.73	-0.416233	0.0783612	-5.31173	1.08592e-07	1.80367e-06	CG4407
FBgn0038768	454.844	0.48127	0.0906207	5.31082	1.09134e-07	1.80996e-06	CG4936
FBgn0024980	735.737	-0.479455	0.0903746	-5.3052	1.12552e-07	1.86388e-06	Syx4
FBgn0026598	240.35	0.954613	0.179967	5.30437	1.13061e-07	1.86954e-06	Apc2
FBgn0039355	67.5856	1.06123	0.200308	5.29798	1.17089e-07	1.93327e-06	CG4730
FBgn0053012	1122.69	-0.568616	0.107355	-5.29657	1.17997e-07	1.94538e-06	CG33012
FBgn0026441	1087.99	0.547191	0.103432	5.29033	1.22095e-07	2.00996e-06	ear
FBgn0031458	458.437	0.446556	0.0847434	5.26951	1.36789e-07	2.24854e-06	aph-1
FBgn0036402	403.169	0.766814	0.145594	5.26681	1.38815e-07	2.27849e-06	CG6650
FBgn0030791	1098.75	-0.445899	0.0846753	-5.26599	1.39439e-07	2.28536e-06	CG9132
FBgn0030686	1238.23	-0.416158	0.0790378	-5.26531	1.39955e-07	2.29046e-06	mRpL3
FBgn0086129	1268.61	0.444214	0.0843809	5.2644	1.40651e-07	2.29846e-06	snama
FBgn0028980	364.663	0.691672	0.131658	5.25356	1.49189e-07	2.43442e-06	tan
FBgn0011660	270.558	0.795648	0.15148	5.25249	1.50055e-07	2.44498e-06	Pms2
FBgn0034858	1277.68	0.377932	0.0719581	5.25211	1.50366e-07	2.44647e-06	eIF2B-delta
FBgn0261362	439.907	-0.797499	0.151863	-5.25145	1.5091e-07	2.45174e-06	PPO1
FBgn0039475	5146.76	0.640203	0.121924	5.25082	1.51422e-07	2.45648e-06	CG6277
FBgn0039486	835.206	-0.607587	0.115719	-5.25054	1.51656e-07	2.4567e-06	CG6074
FBgn0043457	486.498	0.62902	0.119885	5.24688	1.547e-07	2.49872e-06	CG5180
FBgn0000140	146.388	1.05587	0.201258	5.24634	1.55147e-07	2.49872e-06	asp
FBgn0013726	2017.15	0.465138	0.0886544	5.24665	1.54893e-07	2.49872e-06	pnut
FBgn0086368	128.97	-0.771084	0.146974	-5.2464	1.55103e-07	2.49872e-06	tw
FBgn0037710	687.127	0.469178	0.0894341	5.24607	1.55374e-07	2.49876e-06	CG9393
FBgn0001332	3029.94	-0.335655	0.0640134	-5.24351	1.57552e-07	2.53015e-06	L
FBgn0036476	250.376	0.725316	0.138344	5.24285	1.58115e-07	2.53287e-06	CG6945
FBgn0051901	1702.7	-0.487743	0.0930314	-5.24278	1.58176e-07	2.53287e-06	Mur29B
FBgn0052579	329.133	-0.545658	0.104179	-5.23771	1.62579e-07	2.59964e-06	CG32579
FBgn0039712	747.514	0.591308	0.112905	5.23723	1.63004e-07	2.60269e-06	CG15514
FBgn0032882	384.391	0.582921	0.111316	5.23662	1.63544e-07	2.60757e-06	Ns4
FBgn0041337	93.1553	1.703	0.325258	5.23583	1.64247e-07	2.61505e-06	Cyp309a2
FBgn0001276	258.809	0.843239	0.161194	5.23121	1.68405e-07	2.67742e-06	ix
FBgn0037638	1154.9	0.501661	0.0959421	5.22879	1.70627e-07	2.70194e-06	CG8379
FBgn0034328	363.112	1.7996	0.344192	5.22847	1.70917e-07	2.70194e-06	IM23
FBgn0000346	2006.34	-0.464132	0.0887681	-5.22858	1.70815e-07	2.70194e-06	comt
FBgn0030502	1051.03	-0.564952	0.108039	-5.22915	1.70291e-07	2.70194e-06	tth
FBgn0039532	572.605	0.461966	0.0883714	5.22755	1.71772e-07	2.71161e-06	Mtl
FBgn0032476	648.548	0.601434	0.115094	5.22559	1.73603e-07	2.73664e-06	CG5439
FBgn0028686	1781.76	-0.361711	0.0692266	-5.22503	1.74123e-07	2.74097e-06	Rpt3
FBgn0030997	2132	-0.482645	0.0924848	-5.21864	1.80242e-07	2.83328e-06	CG7990
FBgn0032785	1356.21	0.608888	0.116821	5.21216	1.86651e-07	2.9299e-06	CG10026
FBgn0035151	172.345	0.713775	0.137253	5.20044	1.98817e-07	3.11648e-06	CG17129
FBgn0033897	2369.91	0.468652	0.09017	5.19743	2.02063e-07	3.1629e-06	Rcd1
FBgn0031871	560.211	0.55958	0.107776	5.19208	2.07962e-07	3.25069e-06	Fgop2
FBgn0083006	41.0016	1.33264	0.256736	5.19069	2.09519e-07	3.27043e-06	snoRNA:Psi28S-1153
FBgn0040207	1047.94	-0.452677	0.0872885	-5.18599	2.1487e-07	3.34926e-06	kat80
FBgn0030695	1280.32	-0.464266	0.0895461	-5.18465	2.16416e-07	3.36866e-06	PGRP-LE
FBgn0031057	3738.25	-0.489258	0.0943786	-5.18399	2.17184e-07	3.37589e-06	Ubqn
FBgn0032684	75.0617	1.22499	0.236456	5.18062	2.21147e-07	3.43271e-06	CG10178
FBgn0015615	857.57	-0.544149	0.105046	-5.1801	2.21773e-07	3.43763e-06	SMC3
FBgn0033185	505.099	0.653235	0.126147	5.17836	2.2385e-07	3.46501e-06	CG1603
FBgn0034878	1096.43	0.700408	0.135289	5.17712	2.25342e-07	3.48327e-06	pita
FBgn0028542	1593.12	0.487721	0.0942164	5.17661	2.25959e-07	3.48797e-06	NimB4
FBgn0030091	669.143	-0.39817	0.0769848	-5.17206	2.31529e-07	3.56901e-06	CG7065
FBgn0034117	378.484	0.787009	0.152235	5.16968	2.34495e-07	3.60974e-06	CG7997
FBgn0030631	649.935	0.754643	0.14612	5.16454	2.41035e-07	3.70529e-06	CG6227
FBgn0000146	169.777	1.11954	0.216841	5.16296	2.43079e-07	3.73157e-06	aub
FBgn0004401	4544.39	0.400738	0.0776639	5.1599	2.47078e-07	3.78774e-06	Pep
FBgn0011737	551.349	0.598067	0.11599	5.15621	2.52003e-07	3.85792e-06	Wee1
FBgn0032723	625.155	0.825416	0.16017	5.15336	2.55853e-07	3.9115e-06	ssp3
FBgn0032076	1568.19	-0.401596	0.0779612	-5.15122	2.58792e-07	3.951e-06	CG9510
FBgn0022987	306.776	0.552492	0.10741	5.14375	2.69304e-07	4.10026e-06	qkr54B
FBgn0020513	3138.13	-0.283019	0.0550201	-5.14392	2.69067e-07	4.10026e-06	ade5
FBgn0011822	1607.96	-0.457887	0.0891004	-5.139	2.76208e-07	4.19965e-06	pcl
FBgn0010341	3381.14	-0.294509	0.0573641	-5.13402	2.83612e-07	4.30634e-06	Cdc42
FBgn0037978	587.352	0.398198	0.0776271	5.12963	2.90313e-07	4.40209e-06	KLHL18
FBgn0030734	1357.85	-0.450449	0.0880038	-5.11852	3.07946e-07	4.66312e-06	CG9911
FBgn0063494	2081.31	0.44707	0.0873552	5.11784	3.09061e-07	4.67366e-06	GstE6
FBgn0028841	165.886	-0.825491	0.161446	-5.11311	3.16892e-07	4.78559e-06	jhamt
FBgn0033814	1924.19	-0.373916	0.0731386	-5.11242	3.18052e-07	4.79661e-06	CG4670
FBgn0030850	2138.32	-0.346174	0.0677193	-5.11189	3.18946e-07	4.80358e-06	stas
FBgn0027500	81.6988	0.833638	0.163141	5.10993	3.22272e-07	4.84713e-06	spd-2
FBgn0053113	8814.36	-0.302506	0.0592044	-5.10952	3.22973e-07	4.85112e-06	Rtnl1
FBgn0037621	668.138	0.592825	0.116063	5.10778	3.25961e-07	4.88941e-06	M1BP
FBgn0030360	690.728	-0.476637	0.093403	-5.10301	3.3429e-07	5.00761e-06	CG1806
FBgn0036423	42.6333	1.46025	0.286334	5.0998	3.4002e-07	5.0866e-06	CG3919
FBgn0031420	859.977	0.416754	0.08179	5.09541	3.47984e-07	5.19877e-06	Atxn7
FBgn0031043	527.993	-0.569882	0.111894	-5.09307	3.52314e-07	5.25641e-06	NAA20
FBgn0001974	320.91	0.625069	0.122736	5.09281	3.52799e-07	5.25661e-06	l(2)35Bd
FBgn0002948	35.7417	-1.22137	0.239928	-5.09055	3.57023e-07	5.31244e-06	nod
FBgn0032034	73.4144	1.10786	0.217643	5.09025	3.57586e-07	5.31373e-06	Rcd4
FBgn0028526	87.2596	1.40275	0.275731	5.08739	3.63025e-07	5.38736e-06	CG15293
FBgn0263198	2201.89	0.307626	0.0604793	5.08647	3.64796e-07	5.40645e-06	Acn
FBgn0037918	867.366	0.782549	0.153908	5.08452	3.68551e-07	5.45485e-06	CG6791
FBgn0035640	59.5895	1.42064	0.279838	5.07666	3.84135e-07	5.67797e-06	mad2
FBgn0030558	770.7	-0.482059	0.0950206	-5.07321	3.91162e-07	5.77418e-06	CG1461
FBgn0033466	1812.04	0.441151	0.087073	5.06644	4.05315e-07	5.96729e-06	Pal1
FBgn0004050	1021.96	-0.347656	0.0686176	-5.06657	4.05043e-07	5.96729e-06	z
FBgn0032373	7527.17	-0.439322	0.0867421	-5.06469	4.09064e-07	6.01454e-06	Vha100-5
FBgn0002736	790.88	0.511962	0.101094	5.06423	4.10063e-07	6.02128e-06	mago
FBgn0030208	636.598	0.89735	0.177291	5.06145	4.1609e-07	6.10174e-06	PPP4R2r
FBgn0028471	1326.03	0.618961	0.122329	5.05979	4.19713e-07	6.14679e-06	Nab2
FBgn0035099	164.827	0.842134	0.166458	5.05914	4.21141e-07	6.1596e-06	CG6845
FBgn0002901	48.5693	1.30884	0.258835	5.05664	4.26697e-07	6.23269e-06	mus304
FBgn0051720	503.73	-0.432658	0.0855717	-5.05609	4.27947e-07	6.24276e-06	mthl15
FBgn0034406	5546.55	-0.40237	0.0796768	-5.05003	4.41744e-07	6.4356e-06	Jheh3
FBgn0030555	430.37	-0.519654	0.102907	-5.04975	4.42399e-07	6.43674e-06	Fbxl4
FBgn0031183	710.981	-0.530801	0.105123	-5.04935	4.4331e-07	6.44157e-06	CG14621
FBgn0031865	5909.54	-0.379772	0.0752252	-5.04847	4.45374e-07	6.46314e-06	Nha1
FBgn0032692	28.644	-1.28984	0.255617	-5.04599	4.51184e-07	6.53894e-06	CG15161
FBgn0034392	856.37	-0.381081	0.0755385	-5.04486	4.53849e-07	6.56903e-06	MFS15
FBgn0037670	96.7048	0.996294	0.197497	5.04461	4.54441e-07	6.56907e-06	Ibf1
FBgn0031047	1654.17	-0.3585	0.0712239	-5.03342	4.81804e-07	6.95557e-06	Rcd-1
FBgn0028543	4680.33	0.459226	0.0912811	5.0309	4.88179e-07	7.0385e-06	NimB2
FBgn0013987	2591.96	-0.407405	0.0811221	-5.02212	5.11033e-07	7.35847e-06	MAPk-Ak2
FBgn0039066	998.664	0.558144	0.111231	5.01789	5.22419e-07	7.51273e-06	EloA
FBgn0039874	390.133	0.566161	0.112845	5.01714	5.24451e-07	7.53223e-06	CG2135
FBgn0003482	11.4764	1.79181	0.357373	5.01383	5.33575e-07	7.6534e-06	spn-D
FBgn0051547	4185.59	-0.321033	0.0640507	-5.01218	5.3818e-07	7.70954e-06	CG31547
FBgn0039601	682.996	0.447467	0.0892864	5.01159	5.39808e-07	7.72293e-06	CG1523
FBgn0034484	296.477	0.544911	0.10883	5.007	5.52836e-07	7.89917e-06	CG11044
FBgn0005619	101.065	-1.17882	0.235515	-5.00529	5.57787e-07	7.95971e-06	Hdc
FBgn0040384	4051.52	-0.363691	0.0727308	-5.0005	5.71808e-07	8.14936e-06	CG32795
FBgn0030800	299.445	-0.473115	0.0946598	-4.99805	5.79117e-07	8.24299e-06	CG9104
FBgn0020429	299.304	-0.500122	0.100328	-4.98486	6.2007e-07	8.81464e-06	GluRIIB
FBgn0031688	4608.87	0.503632	0.101049	4.98403	6.22734e-07	8.84123e-06	Cyp28d2
FBgn0052831	345.217	0.640855	0.128611	4.98288	6.26444e-07	8.8826e-06	CG33695
FBgn0039581	1746.91	0.606386	0.121751	4.98053	6.34088e-07	8.97955e-06	Moca-cyp
FBgn0051155	289.193	0.890921	0.1789	4.97999	6.3587e-07	8.99336e-06	Rpb7
FBgn0038466	9335.25	-0.228313	0.0458713	-4.97724	6.44959e-07	9.11035e-06	CG8907
FBgn0033873	1520.46	0.599099	0.120417	4.97522	6.51749e-07	9.1946e-06	CG6337
FBgn0029167	3483.37	0.644534	0.129647	4.97145	6.64525e-07	9.363e-06	Hml
FBgn0039809	99.6204	0.894785	0.18036	4.96111	7.00898e-07	9.86302e-06	CG15547
FBgn0027335	2857.24	-0.379784	0.0765712	-4.95987	7.05386e-07	9.91365e-06	Rip11
FBgn0010269	389.658	-0.420173	0.0847591	-4.95727	7.14916e-07	1.00349e-05	Dsor1
FBgn0052687	3229.7	-0.510934	0.103094	-4.95601	7.19556e-07	1.00874e-05	CG32687
FBgn0031020	2740.3	-0.458676	0.0925542	-4.95576	7.20482e-07	1.00877e-05	Nat1
FBgn0030357	383.254	-0.47437	0.0957272	-4.95544	7.21658e-07	1.00914e-05	Sclp
FBgn0010240	416.438	-0.461365	0.0931273	-4.95414	7.26516e-07	1.01466e-05	Lcch3
FBgn0085227	491.178	-0.55484	0.112044	-4.95199	7.34575e-07	1.02464e-05	CG34198
FBgn0033656	459.65	0.463665	0.0937603	4.94521	7.60602e-07	1.05961e-05	S2P
FBgn0037117	599.821	0.582213	0.117807	4.9421	7.72874e-07	1.07537e-05	CG11248
FBgn0037420	1104.86	-0.5772	0.116924	-4.93652	7.95281e-07	1.10516e-05	CG15597
FBgn0263974	124.953	1.18378	0.239945	4.93357	8.07393e-07	1.1206e-05	qin
FBgn0015799	1057.13	-0.391285	0.0793577	-4.93064	8.19589e-07	1.13611e-05	Rbf
FBgn0262734	4526.45	-0.435386	0.0883551	-4.92768	8.32102e-07	1.15202e-05	Rbp2
FBgn0030716	1417.01	-0.484838	0.0984134	-4.92654	8.36973e-07	1.15733e-05	CG9170
FBgn0032022	6620.84	0.415381	0.0843252	4.92595	8.39528e-07	1.15942e-05	CG14275
FBgn0034512	118.105	1.62855	0.330733	4.92405	8.47701e-07	1.16926e-05	CG18067
FBgn0266053	1361.28	0.732273	0.148866	4.91902	8.69779e-07	1.19823e-05	Patr-1
FBgn0036227	793.336	-0.615507	0.125145	-4.91834	8.72819e-07	1.20093e-05	CG17826
FBgn0005660	257.964	0.501926	0.102123	4.91493	8.88151e-07	1.21919e-05	Ets21C
FBgn0031597	244.743	0.554809	0.112883	4.9149	8.88272e-07	1.21919e-05	CG17612
FBgn0032748	1519.33	0.589442	0.12003	4.91079	9.07085e-07	1.24348e-05	CG10492
FBgn0039154	145.17	-0.659535	0.134376	-4.90812	9.19547e-07	1.25901e-05	Npc2f
FBgn0010380	3220.13	-0.398561	0.081213	-4.90761	9.21946e-07	1.26075e-05	AP-1-2beta
FBgn0039350	1275.36	0.446133	0.0909249	4.9066	9.26672e-07	1.26566e-05	jigr1
FBgn0034437	2536.68	-0.341747	0.069661	-4.90585	9.30223e-07	1.26895e-05	CG10051
FBgn0034572	823.829	0.517278	0.10546	4.90496	9.34466e-07	1.27318e-05	CG9346
FBgn0063491	1078.25	-0.611432	0.124758	-4.90095	9.53746e-07	1.29786e-05	GstE9
FBgn0030745	1977.65	-0.361023	0.0736921	-4.89907	9.62927e-07	1.30876e-05	CG4239
FBgn0025874	234.218	0.74596	0.152407	4.89453	9.85409e-07	1.33768e-05	Meics
FBgn0062961	172.066	0.850825	0.17409	4.88726	1.02247e-06	1.3863e-05	pncr016:2R
FBgn0033355	39.9717	1.14286	0.233906	4.886	1.02905e-06	1.39184e-05	CG13748
FBgn0030792	490.08	-0.456078	0.0933423	-4.88609	1.0286e-06	1.39184e-05	CG4789
FBgn0023171	289.519	0.627531	0.128543	4.88188	1.05079e-06	1.41952e-05	rnh1
FBgn0032151	2212.55	0.699146	0.143261	4.88023	1.05963e-06	1.42973e-05	nAChRalpha6
FBgn0025800	3016.12	-0.587282	0.120363	-4.87926	1.06484e-06	1.43502e-05	Smox
FBgn0014024	569.201	-0.507328	0.103986	-4.87882	1.06722e-06	1.43649e-05	Rnp4F
FBgn0030435	814.61	-0.430867	0.0883693	-4.87576	1.08392e-06	1.45721e-05	CG4645
FBgn0031098	322.461	-0.472705	0.0970891	-4.86878	1.12289e-06	1.50779e-05	CG17068
FBgn0037657	1013.82	0.406707	0.0835599	4.86725	1.13161e-06	1.51766e-05	hyx
FBgn0022720	1075.74	0.650959	0.1338	4.86517	1.1436e-06	1.5319e-05	zf30C
FBgn0086367	210.621	-0.67951	0.1397	-4.86407	1.14993e-06	1.53854e-05	t
FBgn0031065	933.747	-0.647851	0.133242	-4.86222	1.16075e-06	1.55114e-05	CG14234
FBgn0050197	1128.79	-0.619915	0.12753	-4.86093	1.16834e-06	1.55942e-05	CG30197
FBgn0044324	1757.33	0.503311	0.103611	4.85772	1.18747e-06	1.58306e-05	Chro
FBgn0030854	642.805	-0.46151	0.0950395	-4.85598	1.19791e-06	1.59506e-05	CG8289
FBgn0011760	12292	-0.207375	0.042718	-4.85452	1.20677e-06	1.60495e-05	ctp
FBgn0040273	2008.47	0.283264	0.0583603	4.85372	1.21167e-06	1.60786e-05	Spt5
FBgn0032000	476.216	0.525528	0.108274	4.85369	1.21185e-06	1.60786e-05	CG8372
FBgn0031540	278.271	0.913689	0.18876	4.84047	1.29532e-06	1.71657e-05	CG3238
FBgn0036376	1789.09	0.431608	0.0891952	4.83891	1.30553e-06	1.72804e-05	Liprin-beta
FBgn0033982	438.245	-0.747073	0.154413	-4.83816	1.31044e-06	1.73249e-05	Cyp317a1
FBgn0040319	6635.92	-0.585999	0.121201	-4.83495	1.33177e-06	1.7586e-05	Gclc
FBgn0266168	83.2334	1.03897	0.214936	4.83384	1.33927e-06	1.76641e-05	CR44874
FBgn0002566	2686.49	-0.327958	0.0678682	-4.83228	1.34976e-06	1.77814e-05	lt
FBgn0033153	494.553	0.624946	0.12949	4.82622	1.39146e-06	1.83091e-05	Gadd45
FBgn0031453	13141.4	-0.248955	0.0516627	-4.81887	1.44377e-06	1.8975e-05	Bacc
FBgn0030701	1910.31	-0.469776	0.0974965	-4.81839	1.44719e-06	1.89976e-05	CG16952
FBgn0029173	377.816	0.852144	0.17693	4.81627	1.46264e-06	1.91777e-05	fu2
FBgn0054005	460.152	-0.552546	0.114905	-4.80871	1.51909e-06	1.98946e-05	CG34005
FBgn0266570	1102.56	-0.389477	0.0810037	-4.80814	1.52339e-06	1.99274e-05	CG2982
FBgn0030929	1795.4	-0.437725	0.0910978	-4.805	1.54749e-06	2.02189e-05	CG15043
FBgn0037855	770.105	0.391992	0.0816088	4.8033	1.56069e-06	2.03676e-05	CG6621
FBgn0034366	433.554	0.622734	0.129654	4.80303	1.56284e-06	2.03717e-05	Atg7
FBgn0002571	21099.8	-0.330695	0.0689082	-4.79907	1.59408e-06	2.07547e-05	Mal-A3
FBgn0051087	1577.03	-0.343126	0.0715238	-4.79737	1.60761e-06	2.09064e-05	CG31087
FBgn0053080	2111.02	-0.44036	0.0918036	-4.79676	1.61253e-06	2.0946e-05	CG33080
FBgn0033427	138.45	1.03785	0.216415	4.79563	1.62164e-06	2.10398e-05	CG1868
FBgn0027611	2724.56	-0.404298	0.0843141	-4.79514	1.62558e-06	2.10664e-05	LM408
FBgn0030893	684.543	-0.375214	0.0782701	-4.79383	1.63625e-06	2.118e-05	RhoGAP16F
FBgn0259166	1038.79	-0.507724	0.105922	-4.79335	1.64016e-06	2.1206e-05	CG42271
FBgn0003656	2508.32	-0.561061	0.117074	-4.79237	1.64827e-06	2.12861e-05	sws
FBgn0039711	740.965	0.567665	0.118465	4.79183	1.65263e-06	2.13178e-05	CG7824
FBgn0011335	448.7	0.674219	0.140729	4.79091	1.66025e-06	2.13914e-05	l(3)j2D3
FBgn0037025	99.807	1.05554	0.220392	4.78939	1.67287e-06	2.1529e-05	Spc105R
FBgn0058178	1982.63	-0.329088	0.0688181	-4.782	1.73559e-06	2.23104e-05	CG40178
FBgn0017551	243.356	0.472082	0.0987697	4.77963	1.75622e-06	2.25496e-05	Rca1
FBgn0002022	1588.27	0.296092	0.061985	4.77684	1.78072e-06	2.28379e-05	Catsup
FBgn0033581	868.107	0.622005	0.130362	4.77135	1.82992e-06	2.34419e-05	CG12391
FBgn0085732	103.846	0.698237	0.146386	4.76984	1.84372e-06	2.35915e-05	CR40190
FBgn0030087	3847.33	-0.44937	0.0942182	-4.76946	1.8472e-06	2.3609e-05	CG7766
FBgn0014269	772.304	0.680338	0.14278	4.76494	1.88914e-06	2.41174e-05	prod
FBgn0085305	187.948	-0.808468	0.169792	-4.76152	1.92139e-06	2.44975e-05	CG34276
FBgn0005649	2295.93	0.372671	0.0782705	4.76132	1.92331e-06	2.44975e-05	Rox8
FBgn0025373	826.796	0.316686	0.066535	4.75969	1.93895e-06	2.46685e-05	Fpps
FBgn0026427	808.708	0.735644	0.154631	4.75741	1.96092e-06	2.49196e-05	Su(var)2-HP2
FBgn0032726	4567.25	0.323917	0.0681702	4.7516	2.01818e-06	2.5618e-05	CG10621
FBgn0039795	175.385	0.846509	0.178181	4.75083	2.0258e-06	2.56855e-05	Spn100A
FBgn0031184	322.092	-0.733159	0.154353	-4.74988	2.03535e-06	2.57773e-05	CG14615
FBgn0026582	170.262	1.04773	0.22065	4.74838	2.05051e-06	2.59397e-05	Hmg-2
FBgn0030670	1627.72	-0.355298	0.0748397	-4.74745	2.05993e-06	2.60294e-05	Pis
FBgn0034289	4034.49	0.671567	0.141665	4.74054	2.13152e-06	2.69035e-05	CG10910
FBgn0029894	774.396	-0.479207	0.101138	-4.73813	2.15695e-06	2.71937e-05	CG14440
FBgn0040465	492.741	0.458802	0.0968625	4.73663	2.17304e-06	2.73656e-05	Dip3
FBgn0036536	83.0895	0.949937	0.200575	4.73608	2.17891e-06	2.74085e-05	CG12713
FBgn0030530	515.914	-0.437486	0.0924867	-4.73026	2.24231e-06	2.81743e-05	jub
FBgn0023527	1965.68	-0.339293	0.0717916	-4.72608	2.28897e-06	2.87281e-05	CG3071
FBgn0030218	1330.4	-0.403992	0.0855033	-4.72488	2.30257e-06	2.88662e-05	CG1628
FBgn0003612	1731.6	0.391232	0.082894	4.71967	2.3623e-06	2.95819e-05	Su(var)2-10
FBgn0032787	274.262	0.526788	0.111631	4.71902	2.36983e-06	2.96428e-05	CG10195
FBgn0019643	1928.12	-0.496215	0.105268	-4.71384	2.43093e-06	3.0373e-05	Dat
FBgn0026015	673.43	-0.430896	0.0914229	-4.71321	2.43842e-06	3.04325e-05	Top3beta
FBgn0033015	1899.06	0.474458	0.100753	4.70912	2.48784e-06	3.10145e-05	d4
FBgn0000283	2539.17	0.631307	0.134181	4.70489	2.53999e-06	3.16292e-05	Cp190
FBgn0038274	224.541	0.667287	0.142066	4.69704	2.63962e-06	3.28332e-05	Nup93-2
FBgn0030246	1234.29	-0.462784	0.0985376	-4.69653	2.64623e-06	3.28788e-05	CG1582
FBgn0030251	4266.81	-0.308898	0.0657849	-4.69557	2.65864e-06	3.29961e-05	CG2145
FBgn0039941	2855.63	-0.508257	0.108264	-4.69459	2.67136e-06	3.31171e-05	CG17167
FBgn0033443	2907.14	0.340728	0.0725981	4.69334	2.68774e-06	3.32832e-05	CG1698
FBgn0027549	1784.53	0.287266	0.0612155	4.69271	2.69613e-06	3.33501e-05	CG7927
FBgn0031061	466.965	-0.455302	0.0970537	-4.69124	2.7156e-06	3.35164e-05	CG14232
FBgn0003654	684.59	-0.589027	0.125556	-4.69135	2.71408e-06	3.35164e-05	sw
FBgn0029711	631.302	-0.518303	0.110501	-4.69048	2.7257e-06	3.36039e-05	Usf
FBgn0029887	1224.4	-0.313297	0.0668281	-4.6881	2.75756e-06	3.39592e-05	CG3198
FBgn0031765	239.711	0.593781	0.126836	4.68149	2.84803e-06	3.50345e-05	CG9109
FBgn0033988	1570.42	-0.42914	0.0917082	-4.6794	2.87716e-06	3.53538e-05	pcs
FBgn0260995	279.159	-0.532125	0.113816	-4.6753	2.93519e-06	3.60272e-05	CG42596
FBgn0030789	391.53	-0.524658	0.112255	-4.67379	2.95696e-06	3.62544e-05	Rrp45
FBgn0030301	874.745	0.783581	0.167772	4.67052	3.00439e-06	3.67955e-05	HP5
FBgn0262519	3621.65	0.53872	0.115404	4.66812	3.03969e-06	3.71869e-05	Mi-2
FBgn0085345	347.1	-0.721282	0.154527	-4.66768	3.04623e-06	3.72261e-05	CG34316
FBgn0031012	3212.66	-0.401735	0.0860801	-4.66699	3.05645e-06	3.73101e-05	CG8051
FBgn0015037	1995.77	0.572773	0.122878	4.66133	3.14175e-06	3.83094e-05	Cyp4p1
FBgn0051156	390.706	0.654366	0.140617	4.65354	3.26286e-06	3.97427e-05	CG31156
FBgn0023513	116.731	0.658367	0.141541	4.65144	3.29632e-06	4.01064e-05	CG14803
FBgn0010014	1559.76	-0.324837	0.06987	-4.64917	3.33272e-06	4.04644e-05	CanB
FBgn0031764	1514.4	0.563564	0.121219	4.64915	3.333e-06	4.04644e-05	CG9107
FBgn0034293	162.311	-0.613331	0.132022	-4.64567	3.38968e-06	4.1063e-05	CG14495
FBgn0029709	1535.07	-0.273876	0.0589522	-4.64573	3.38868e-06	4.1063e-05	CHOp24
FBgn0034059	801.961	0.559227	0.120386	4.64529	3.39592e-06	4.1094e-05	CG8320
FBgn0034605	797.017	0.405618	0.0873833	4.64182	3.45355e-06	4.17008e-05	CG15661
FBgn0028343	1372.39	-0.323404	0.069669	-4.642	3.45045e-06	4.17008e-05	l(1)G0222
FBgn0042085	757.743	0.58543	0.126188	4.63934	3.4953e-06	4.21592e-05	Bap170
FBgn0262001	3018.2	0.928001	0.200135	4.63687	3.53719e-06	4.26184e-05	CG42819
FBgn0052104	208.894	0.576339	0.124324	4.6358	3.55563e-06	4.27943e-05	CG32104
FBgn0050020	1197.56	0.603655	0.130289	4.63322	3.60025e-06	4.32048e-05	CG30020
FBgn0030486	1189.66	0.65247	0.140833	4.63293	3.60525e-06	4.32048e-05	Set2
FBgn0031266	1387.91	0.426305	0.0920162	4.63294	3.60517e-06	4.32048e-05	CG2807
FBgn0004893	2673.33	-0.394792	0.0852112	-4.6331	3.60233e-06	4.32048e-05	bowl
FBgn0030501	130.656	1.07645	0.232423	4.63141	3.63192e-06	4.34777e-05	BthD
FBgn0051495	65.8765	0.99531	0.215043	4.62842	3.68463e-06	4.40614e-05	CG31495
FBgn0033883	2236.24	0.479767	0.103809	4.62165	3.80697e-06	4.54755e-05	CG16935
FBgn0032934	194.056	0.788444	0.170621	4.62103	3.81834e-06	4.55625e-05	CG8679
FBgn0031194	983.18	-0.42411	0.0917858	-4.62065	3.82545e-06	4.55985e-05	CG17598
FBgn0023536	832.547	-0.302082	0.0653838	-4.62014	3.83486e-06	4.56618e-05	CG3156
FBgn0000084	117.655	-0.678762	0.147022	-4.61674	3.89823e-06	4.63669e-05	AnxB10
FBgn0033174	404.014	0.44213	0.0958138	4.61447	3.94091e-06	4.68245e-05	CG11125
FBgn0031034	3890.91	-0.400125	0.0867384	-4.61301	3.96874e-06	4.7105e-05	CG14205
FBgn0026430	281.108	-0.466065	0.10105	-4.6122	3.98422e-06	4.72385e-05	Grip84
FBgn0261278	1293.76	0.304552	0.0660975	4.60762	4.07307e-06	4.82406e-05	grp
FBgn0027592	535.284	0.548499	0.119091	4.60571	4.11057e-06	4.8633e-05	MED15
FBgn0263380	248.714	0.978245	0.212508	4.60333	4.15797e-06	4.91416e-05	CR43432
FBgn0034009	799.159	0.477139	0.103676	4.60222	4.18005e-06	4.93502e-05	CG8155
FBgn0041205	1162.41	0.433975	0.0943577	4.59925	4.24005e-06	5.00056e-05	key
FBgn0040299	3854.64	-0.485906	0.105672	-4.59826	4.26036e-06	5.01921e-05	Myo28B1
FBgn0264979	508.388	-0.422326	0.0919441	-4.59328	4.36323e-06	5.13497e-05	CG4267
FBgn0022069	3386.93	0.361618	0.0787998	4.58907	4.45221e-06	5.23416e-05	Nnp-1
FBgn0015010	5959.13	-0.612554	0.133494	-4.58862	4.46193e-06	5.24007e-05	Ag5r
FBgn0030086	3921.23	-0.359284	0.0783553	-4.58531	4.53307e-06	5.318e-05	CG7033
FBgn0023181	126.809	0.641497	0.139941	4.58404	4.5607e-06	5.3448e-05	Orc4
FBgn0037220	1402.59	0.291271	0.0635432	4.58382	4.56552e-06	5.34483e-05	CG14641
FBgn0040582	40.9809	1.45192	0.316817	4.58282	4.58743e-06	5.36484e-05	CG5791
FBgn0014033	1278.68	0.363931	0.079451	4.58058	4.63698e-06	5.4171e-05	Sr-CI
FBgn0028540	2152.91	-0.374121	0.0816894	-4.5798	4.65424e-06	5.43158e-05	CG9008
FBgn0086362	555.375	0.468183	0.10224	4.57926	4.66617e-06	5.43979e-05	spn-F
FBgn0036827	525.915	0.668954	0.146244	4.57422	4.77988e-06	5.56654e-05	CG6843
FBgn0001180	160.171	0.971829	0.212479	4.57376	4.79042e-06	5.57299e-05	hb
FBgn0016122	1427	-0.265943	0.0581736	-4.57154	4.84141e-06	5.62644e-05	Acer
FBgn0004432	8856.12	-0.498275	0.109018	-4.57056	4.8643e-06	5.64715e-05	Cyp1
FBgn0015872	3410.76	-0.212698	0.0465647	-4.56779	4.92882e-06	5.71083e-05	Drip
FBgn0004795	712.114	0.757936	0.165931	4.56777	4.9294e-06	5.71083e-05	retn
FBgn0034430	302.927	0.833854	0.182573	4.56724	4.94188e-06	5.71935e-05	mip40
FBgn0050047	614.934	-0.641543	0.140691	-4.55994	5.11693e-06	5.91579e-05	CG30047
FBgn0029996	3199.51	-0.395905	0.0868683	-4.55753	5.17583e-06	5.97317e-05	UbcE2H
FBgn0030082	337.51	0.677733	0.148708	4.55747	5.17728e-06	5.97317e-05	HP1b
FBgn0040799	5921.4	1.08172	0.237367	4.55716	5.18496e-06	5.97584e-05	CG13051
FBgn0053160	3214.54	0.913697	0.200598	4.55486	5.24207e-06	6.03542e-05	CG33160
FBgn0038299	46.7376	1.15442	0.253996	4.54503	5.49261e-06	6.31736e-05	Spn88Eb
FBgn0046706	486.584	0.509553	0.112119	4.54476	5.49972e-06	6.31901e-05	Haspin
FBgn0031327	793.067	-0.407363	0.0896408	-4.54439	5.50939e-06	6.3236e-05	CG5397
FBgn0040255	1927.67	-0.268492	0.0590893	-4.54383	5.52402e-06	6.33386e-05	Ugt86De
FBgn0033177	454.248	0.581924	0.128238	4.53783	5.68362e-06	6.51017e-05	CG11141
FBgn0033589	3389.98	0.622653	0.137256	4.53642	5.72164e-06	6.54699e-05	CG13227
FBgn0024973	679.029	-0.458765	0.10115	-4.5355	5.74674e-06	6.56897e-05	CG2701
FBgn0036262	2886.04	-0.245153	0.0541192	-4.52986	5.90217e-06	6.73973e-05	CG6910
FBgn0036949	5381.24	-0.628447	0.13877	-4.52871	5.93451e-06	6.76971e-05	CG7290
FBgn0020765	102.341	-0.679112	0.150159	-4.52261	6.10821e-06	6.96073e-05	Acp65Aa
FBgn0027843	9050.31	-0.366516	0.0810631	-4.52136	6.14425e-06	6.99466e-05	CAH2
FBgn0028895	169.414	0.515589	0.114094	4.519	6.21331e-06	7.06606e-05	CG17328
FBgn0027506	2397	0.416504	0.0921812	4.51831	6.23343e-06	7.08171e-05	EDTP
FBgn0264437	87.089	0.85368	0.189238	4.51114	6.44806e-06	7.31809e-05	CR43855
FBgn0031693	193.177	-0.665675	0.147585	-4.51046	6.46859e-06	7.33392e-05	Cyp4ac1
FBgn0037920	190.833	0.692955	0.153693	4.50871	6.52228e-06	7.38728e-05	CG14710
FBgn0000253	32121.4	-0.253194	0.056193	-4.5058	6.61239e-06	7.48173e-05	Cam
FBgn0030358	572.471	-0.582457	0.129338	-4.50337	6.68857e-06	7.56025e-05	CG10362
FBgn0061197	13.0387	-1.59546	0.354589	-4.49945	6.81291e-06	7.693e-05	SIP2
FBgn0034748	316.691	0.405875	0.0902099	4.49923	6.82001e-06	7.69322e-05	CG17807
FBgn0266624	14.5497	1.48075	0.32916	4.49856	6.84139e-06	7.70953e-05	CR45131
FBgn0051739	1303.61	0.575927	0.128087	4.49639	6.91175e-06	7.78096e-05	CG31739
FBgn0259143	5195.15	-0.309275	0.0687945	-4.49564	6.93603e-06	7.80041e-05	CG42258
FBgn0261564	2710.98	0.349521	0.0777547	4.49518	6.95115e-06	7.80456e-05	CG42678
FBgn0030806	382.125	-0.458859	0.102084	-4.49493	6.95944e-06	7.80456e-05	CG13001
FBgn0017457	737.987	0.557857	0.124109	4.49489	6.96073e-06	7.80456e-05	U2af38
FBgn0028534	763.678	-0.562853	0.125229	-4.49457	6.97098e-06	7.8082e-05	CG7916
FBgn0039827	1906.44	-0.361998	0.080597	-4.49146	7.07374e-06	7.90741e-05	CG1544
FBgn0003464	2289.73	-0.404053	0.0899581	-4.49157	7.07016e-06	7.90741e-05	sol
FBgn0026679	422.789	-0.387003	0.0861792	-4.49068	7.09952e-06	7.92827e-05	IntS4
FBgn0034971	5792.32	-0.291283	0.0648836	-4.48932	7.14523e-06	7.97133e-05	CG3209
FBgn0024985	2026.7	-0.370075	0.0824674	-4.48753	7.20534e-06	8.02232e-05	CG11448
FBgn0032143	189.248	0.837995	0.186731	4.48772	7.19902e-06	8.02232e-05	CG4017
FBgn0035199	2022.03	0.430521	0.0959701	4.48599	7.25755e-06	8.07239e-05	CG9134
FBgn0030005	309.617	-0.597274	0.13318	-4.4847	7.30157e-06	8.11326e-05	CG2120
FBgn0037573	1458.76	0.373751	0.0833614	4.4835	7.34287e-06	8.15102e-05	eIF4AIII
FBgn0030327	1092.98	-0.535715	0.11954	-4.48148	7.41259e-06	8.22023e-05	FucT6
FBgn0029789	390.891	-0.508246	0.113569	-4.47522	7.6333e-06	8.45657e-05	CG3160
FBgn0039203	2483.43	0.785361	0.175544	4.47386	7.68216e-06	8.50226e-05	CG13618
FBgn0035872	1554.87	0.405948	0.0907747	4.47204	7.74765e-06	8.56623e-05	CG7185
FBgn0000042	165505	-0.213713	0.0477912	-4.47179	7.75661e-06	8.56764e-05	Act5C
FBgn0030330	779.164	-0.346825	0.0775821	-4.47042	7.8065e-06	8.6142e-05	Tango10
FBgn0030161	380.982	0.677565	0.151587	4.46981	7.82874e-06	8.6302e-05	CG15249
FBgn0032911	379.857	-0.450748	0.100904	-4.46711	7.9284e-06	8.73143e-05	tadr
FBgn0034647	454.08	0.431176	0.0966014	4.46346	8.06471e-06	8.86932e-05	pirk
FBgn0015320	641.571	0.353689	0.0792432	4.46333	8.06953e-06	8.86932e-05	Ubc2
FBgn0016054	97.5648	0.680822	0.152763	4.45672	8.32235e-06	9.13819e-05	phr6-4
FBgn0005670	1090.5	-0.427172	0.0958543	-4.45648	8.33175e-06	9.13951e-05	Cyp4d1
FBgn0027794	814.78	-0.3604	0.0809235	-4.45359	8.44452e-06	9.25409e-05	CG14786
FBgn0024689	855.521	0.504713	0.11335	4.45268	8.48043e-06	9.28432e-05	fws
FBgn0259168	1092.08	0.602354	0.135332	4.45095	8.54893e-06	9.35013e-05	mnb
FBgn0052549	3135.13	-0.202567	0.045517	-4.45035	8.57298e-06	9.36725e-05	CG32549
FBgn0030694	235.804	-0.525413	0.118074	-4.44986	8.59277e-06	9.37966e-05	CG15602
FBgn0051321	1851.86	-0.393049	0.0884202	-4.44525	8.77917e-06	9.57376e-05	CG31321
FBgn0010315	591.989	0.802251	0.180504	4.44449	8.80997e-06	9.59795e-05	CycD
FBgn0038037	2600.3	-0.380224	0.0855656	-4.44366	8.8442e-06	9.62584e-05	Cyp9f2
FBgn0030007	1313.82	-0.392861	0.088429	-4.44268	8.88464e-06	9.66042e-05	CG2263
FBgn0053465	55.8502	-0.994348	0.22386	-4.44183	8.9195e-06	9.67726e-05	CG33465
FBgn0030102	1008.02	-0.497121	0.111922	-4.44167	8.92618e-06	9.67726e-05	CG12119
FBgn0031739	215.684	0.658279	0.148194	4.44199	8.91299e-06	9.67726e-05	CG14005
FBgn0000394	584.616	-0.393386	0.0887087	-4.43458	9.22515e-06	9.99167e-05	cv
FBgn0003204	3776.14	-0.355018	0.0800749	-4.43357	9.26833e-06	0.000100287	ras
FBgn0051301	1693.63	0.403794	0.0911324	4.43085	9.38627e-06	0.000101465	CG31301
FBgn0267384	1286.89	-0.42549	0.0960391	-4.43038	9.40661e-06	0.000101586	Ubc7
FBgn0031512	11.6801	1.49989	0.338579	4.42996	9.42515e-06	0.000101688	CG15404
FBgn0004910	1371.57	-0.316403	0.0714376	-4.42908	9.46369e-06	0.00010191	Eip63F-1
FBgn0001145	19668.8	-0.321052	0.0724875	-4.42907	9.46407e-06	0.00010191	Gs2
FBgn0033183	717.905	0.304319	0.0687162	4.42864	9.4831e-06	0.000102017	CG1620
FBgn0004855	396.595	0.667312	0.150695	4.42823	9.50099e-06	0.00010211	RpII15
FBgn0036622	11113.4	-0.343072	0.0775261	-4.42525	9.6332e-06	0.000103432	CG4753
FBgn0039229	2708.74	0.239146	0.0540613	4.42361	9.7063e-06	0.000104116	Saf-B
FBgn0027532	2253.66	0.328572	0.0743135	4.42143	9.80489e-06	0.000105073	CG7139
FBgn0263999	19.8061	-1.27675	0.288865	-4.41989	9.87505e-06	0.000105723	CG43742
FBgn0025608	2269.92	0.215202	0.0487123	4.41782	9.97017e-06	0.000106639	Faf
FBgn0033806	166.036	0.82233	0.18615	4.41757	9.98163e-06	0.000106659	FLASH
FBgn0027106	4500.84	-0.23646	0.0535615	-4.41475	1.01129e-05	0.000107958	Inx7
FBgn0032721	3043.43	-0.344769	0.0781162	-4.41355	1.01692e-05	0.000108455	CG10602
FBgn0030687	460.544	-0.435217	0.0986775	-4.4105	1.03133e-05	0.000109886	CG17209
FBgn0037125	5932.95	0.78947	0.179038	4.40951	1.03603e-05	0.000110282	CG14573
FBgn0023528	2248.63	0.63928	0.145008	4.40859	1.04045e-05	0.000110648	CG2924
FBgn0032820	4309.5	-0.292393	0.0663393	-4.40754	1.04552e-05	0.000111081	fbp
FBgn0030943	398.926	0.495419	0.112441	4.40602	1.05288e-05	0.000111755	CG6540
FBgn0266917	692.34	0.44458	0.101062	4.39906	1.0872e-05	0.000115289	CG16941
FBgn0027279	6408.05	-0.352179	0.0800702	-4.39838	1.09063e-05	0.000115542	l(1)G0196
FBgn0011746	962.824	0.393724	0.089556	4.3964	1.1006e-05	0.000116488	ana
FBgn0039434	47804.2	0.764324	0.173882	4.39565	1.10442e-05	0.000116781	TwdlM
FBgn0038260	261.025	-0.494073	0.112456	-4.39349	1.11545e-05	0.000117836	CG14855
FBgn0029133	1928.7	-0.314831	0.0716631	-4.39321	1.11691e-05	0.000117879	REG
FBgn0028421	1058.59	-0.477699	0.108764	-4.39205	1.12285e-05	0.000118393	Kap3
FBgn0030991	768.666	-0.335369	0.0763984	-4.38974	1.13488e-05	0.000119548	CG7453
FBgn0031106	535.812	-0.358664	0.0817528	-4.38717	1.14834e-05	0.000120853	Syx16
FBgn0033304	730.976	-0.391174	0.089212	-4.38477	1.16108e-05	0.000122078	Cyp6a13
FBgn0027070	384.577	0.661493	0.150891	4.38391	1.16568e-05	0.000122445	CG17322
FBgn0032907	146.927	0.818006	0.186636	4.38291	1.17107e-05	0.000122896	CG9272
FBgn0033214	1165.45	-0.374056	0.085369	-4.38163	1.17793e-05	0.0001235	CG1941
FBgn0039867	189.018	0.626456	0.143027	4.37998	1.1869e-05	0.000124206	CstF-50
FBgn0036020	860.463	0.464554	0.106059	4.38013	1.18606e-05	0.000124206	CG8336
FBgn0020381	831.115	-0.383524	0.0877174	-4.37227	1.22962e-05	0.000128556	Dredd
FBgn0053270	8012.06	-0.404008	0.0924196	-4.37145	1.23425e-05	0.000128919	CG33270
FBgn0041171	3222.92	0.542103	0.124095	4.36844	1.25138e-05	0.000130587	ago
FBgn0034563	97.7383	1.06158	0.243085	4.3671	1.25905e-05	0.000131264	CG15649
FBgn0027348	10367.1	-0.418331	0.0959146	-4.36149	1.29179e-05	0.000134551	bgm
FBgn0034728	197.631	0.607016	0.139264	4.35876	1.30804e-05	0.000136117	rad50
FBgn0027572	1520.62	-0.429391	0.0985748	-4.356	1.32463e-05	0.000137715	CG5009
FBgn0034060	1295.48	0.456485	0.104857	4.35341	1.34036e-05	0.00013922	CG8370
FBgn0030289	690.89	-0.402533	0.0925252	-4.35052	1.35816e-05	0.000140937	CG1597
FBgn0039769	340.519	-0.773552	0.177958	-4.34681	1.38129e-05	0.000143204	CG15534
FBgn0011742	2304.55	-0.451446	0.103865	-4.34648	1.38342e-05	0.000143292	Arp2
FBgn0033307	246.256	1.03895	0.239071	4.34579	1.38778e-05	0.00014361	CG14752
FBgn0029095	3466.39	-0.198929	0.0458023	-4.34321	1.40413e-05	0.000145033	aru
FBgn0051769	348.123	0.604701	0.139228	4.34325	1.40389e-05	0.000145033	CG31769
FBgn0033294	6314.4	-0.53549	0.123302	-4.34293	1.40595e-05	0.000145086	Mal-A4
FBgn0030927	96.5468	-0.636051	0.146465	-4.34268	1.40756e-05	0.000145118	CG15046
FBgn0021944	275.595	-0.708742	0.163422	-4.33687	1.44524e-05	0.000148865	Coprox
FBgn0034246	907.375	0.502031	0.115814	4.33481	1.45884e-05	0.000150128	Dcr-2
FBgn0001202	1035.78	0.452555	0.104462	4.33224	1.47601e-05	0.000151754	hk
FBgn0036733	465.892	0.463208	0.107034	4.32769	1.50683e-05	0.00015478	U4-U6-60K
FBgn0020653	7743.93	-0.336293	0.0777417	-4.32578	1.51996e-05	0.000155985	Trxr-1
FBgn0032013	1364.39	0.234532	0.0542211	4.32548	1.522e-05	0.00015605	Scgalpha
FBgn0038593	489.656	0.495767	0.114685	4.32285	1.54027e-05	0.000157778	Vps39
FBgn0024371	677.45	0.364739	0.0844304	4.31999	1.56034e-05	0.000159688	E2f2
FBgn0031514	3621.23	-0.283942	0.0657658	-4.31746	1.57832e-05	0.00016138	CG3332
FBgn0004811	360.085	0.600619	0.139155	4.31617	1.58758e-05	0.000162177	fs(2)ltoPP43
FBgn0031077	774.994	-0.314446	0.07291	-4.3128	1.61199e-05	0.000164521	CG15618
FBgn0033737	999.909	0.411842	0.09552	4.31157	1.62096e-05	0.000165134	Nup54
FBgn0259923	1774.07	-0.458958	0.106443	-4.31177	1.61949e-05	0.000165134	2004-09-01
FBgn0039128	33.3583	1.23517	0.286562	4.31032	1.6302e-05	0.000165924	CG13599
FBgn0036881	27.6862	-1.39421	0.323532	-4.30934	1.6374e-05	0.000166454	Cpr76Bd
FBgn0040734	95.597	1.33308	0.309356	4.30921	1.6384e-05	0.000166454	CG15065
FBgn0001263	51.5962	-0.997002	0.231449	-4.30765	1.64996e-05	0.000167475	inaD
FBgn0032250	280.122	0.846192	0.196461	4.30718	1.65346e-05	0.000167678	holn1
FBgn0026309	161.369	0.552714	0.128415	4.30414	1.67637e-05	0.000169846	aft
FBgn0022985	1381.14	0.301559	0.0700774	4.30323	1.68327e-05	0.000170391	qkr58E-2
FBgn0039560	1655.22	0.245509	0.057058	4.30279	1.68657e-05	0.00017057	CG5514
FBgn0038076	230.449	-0.580935	0.135058	-4.30139	1.6973e-05	0.000171499	Cyp313a4
FBgn0013949	5261.56	0.445639	0.103625	4.3005	1.70413e-05	0.000172034	Ela
FBgn0265340	46.8396	0.948171	0.220494	4.30021	1.7064e-05	0.000172107	CR44294
FBgn0050096	74.6021	0.901048	0.209615	4.29859	1.71887e-05	0.000173208	CG30096
FBgn0050383	47.0621	1.2386	0.288236	4.29719	1.72977e-05	0.000174149	CG30383
FBgn0250833	311.717	1.08609	0.252879	4.29488	1.74786e-05	0.000175653	CG34461
FBgn0034277	1481.64	0.41397	0.0963857	4.29493	1.74745e-05	0.000175653	OstDelta
FBgn0033264	852.545	0.523185	0.121931	4.29082	1.78018e-05	0.000178578	Nup50
FBgn0026323	1898.51	-0.301454	0.0702548	-4.29087	1.77975e-05	0.000178578	Tak1
FBgn0040837	1044.84	0.745743	0.173902	4.2883	1.80043e-05	0.000180448	CG8620
FBgn0010602	3325.84	0.42377	0.0988396	4.28745	1.80736e-05	0.000180979	lwr
FBgn0039266	5028.56	-0.221762	0.0517439	-4.28577	1.8211e-05	0.000182028	CG11791
FBgn0040717	246.734	1.13948	0.265869	4.28587	1.82025e-05	0.000182028	Nplp4
FBgn0022699	862.329	0.279569	0.0652364	4.28548	1.82349e-05	0.000182104	D19B
FBgn0033649	1707.47	-0.300717	0.0701983	-4.28382	1.83715e-05	0.000183304	pyr
FBgn0264078	2304.84	-0.30136	0.0703862	-4.28152	1.85624e-05	0.000185043	Flo2
FBgn0030344	469.725	-0.493965	0.115395	-4.28066	1.86343e-05	0.000185594	CG2025
FBgn0037661	81.6176	0.942647	0.220281	4.2793	1.87486e-05	0.000186565	Ada
FBgn0035464	605.773	0.387932	0.090708	4.27671	1.89672e-05	0.000188572	CG12006
FBgn0034697	1556.45	0.29409	0.0688111	4.27387	1.92105e-05	0.000190481	GM130
FBgn0031055	330.757	-0.433972	0.101541	-4.27389	1.92096e-05	0.000190481	et
FBgn0051728	353.791	0.662084	0.154906	4.27409	1.91919e-05	0.000190481	CG31728
FBgn0042205	128.993	0.795091	0.186182	4.27051	1.95028e-05	0.000193208	CG18764
FBgn0039613	406.223	-0.399825	0.0936444	-4.26961	1.95815e-05	0.000193815	CG14527
FBgn0014127	290.249	0.417038	0.0976988	4.2686	1.967e-05	0.000194518	barr
FBgn0034460	50.2481	1.18066	0.276671	4.26736	1.978e-05	0.000195433	CG18367
FBgn0039438	177.287	0.769069	0.180238	4.26695	1.9816e-05	0.000195615	TwdlO
FBgn0052557	1087.41	-0.345219	0.0809262	-4.26585	1.99142e-05	0.00019641	CG32557
FBgn0032816	276.719	0.569673	0.133579	4.2647	2.00173e-05	0.000197253	Nf-YB
FBgn0021761	932.082	0.449611	0.105491	4.26208	2.02537e-05	0.000199406	Nup154
FBgn0033659	453.079	-0.65885	0.154624	-4.26099	2.03527e-05	0.000200204	Damm
FBgn0027564	713.136	-0.309821	0.0727215	-4.26037	2.04086e-05	0.000200576	CG3149
FBgn0002569	2076.64	-0.374484	0.0879988	-4.25556	2.08522e-05	0.000204756	Mal-A2
FBgn0039156	2877.18	-0.290475	0.0682656	-4.25508	2.08976e-05	0.000205021	CG6178
FBgn0034063	880.725	0.375814	0.0883627	4.25308	2.10847e-05	0.000206635	CG8389
FBgn0004915	1099.31	0.27438	0.0645155	4.25293	2.10992e-05	0.000206635	TfIIB
FBgn0034708	1977.69	0.276459	0.0650468	4.25015	2.13627e-05	0.000208926	Vps35
FBgn0031092	993.292	-0.436769	0.102768	-4.25007	2.13707e-05	0.000208926	CG9577
FBgn0261625	2756.29	-0.343334	0.0807987	-4.24925	2.14487e-05	0.000209506	CG42708
FBgn0000319	8531.1	-0.436426	0.102735	-4.24809	2.15601e-05	0.00021041	Chc
FBgn0052633	3355.16	-0.370408	0.0872659	-4.24459	2.18992e-05	0.000213531	CG32633
FBgn0038179	192.463	-0.680334	0.160306	-4.24396	2.1961e-05	0.000213947	CG9312
FBgn0014865	47.9667	1.20801	0.28482	4.24131	2.22224e-05	0.000216304	Mtk
FBgn0039965	1020.34	-0.354305	0.0835503	-4.24062	2.22907e-05	0.00021678	CG13865
FBgn0037446	938.071	0.464358	0.109594	4.23708	2.26441e-05	0.000220025	Zif
FBgn0024191	234.811	0.442522	0.10446	4.2363	2.27236e-05	0.000220605	sip1
FBgn0010406	1176.69	0.330989	0.0781553	4.23502	2.28528e-05	0.000221666	RNaseX25
FBgn0029830	1380.97	-0.415084	0.0980872	-4.23178	2.31847e-05	0.00022469	Grip
FBgn0027330	2032.92	-0.307669	0.0727648	-4.22827	2.35491e-05	0.000228023	l(1)G0020
FBgn0034664	1005.64	-0.556155	0.131571	-4.22704	2.36787e-05	0.000229079	CG4377
FBgn0039563	111.453	0.607017	0.143668	4.22512	2.38814e-05	0.000230839	CG4951
FBgn0023129	1975.46	-0.262768	0.0622079	-4.22403	2.39968e-05	0.000231754	aay
FBgn0040011	2140.53	0.513857	0.121661	4.2237	2.40328e-05	0.000231901	Slmap
FBgn0032014	282.528	0.592461	0.140398	4.21986	2.44449e-05	0.000235674	CG7840
FBgn0050342	310.365	0.723585	0.171488	4.21946	2.44891e-05	0.000235896	Prp38
FBgn0052570	1372.83	0.854351	0.202598	4.21698	2.47597e-05	0.000238296	TwdlY
FBgn0029866	1194.07	-0.283525	0.0673366	-4.21056	2.54737e-05	0.000244956	CG3842
FBgn0028399	3493.34	0.220526	0.052386	4.20964	2.55781e-05	0.000245749	TMS1
FBgn0025626	956.119	0.648559	0.154158	4.20709	2.58675e-05	0.000248315	CG4281
FBgn0030968	1537.38	-0.414401	0.0985871	-4.2034	2.62934e-05	0.000252186	CG7322
FBgn0036973	302.975	0.566712	0.134935	4.1999	2.67034e-05	0.000255898	Rbbp5
FBgn0035902	120.751	1.08829	0.259167	4.19917	2.67895e-05	0.000256502	CG6683
FBgn0031799	1268.67	0.501989	0.119567	4.1984	2.68807e-05	0.000257155	Pez
FBgn0015351	239.359	0.723758	0.172506	4.19555	2.72211e-05	0.000259965	CG14906
FBgn0027052	966.65	0.464439	0.110693	4.19574	2.71981e-05	0.000259965	CHIP
FBgn0037227	553.682	0.783258	0.18671	4.19506	2.72803e-05	0.000260028	TwdlV
FBgn0022981	27.4077	1.45941	0.3479	4.19491	2.72976e-05	0.000260028	rpk
FBgn0000257	363.099	-0.418963	0.0998736	-4.19493	2.72954e-05	0.000260028	car
FBgn0052626	2444.46	-0.279488	0.0666854	-4.19115	2.77549e-05	0.000264158	AMPdeam
FBgn0034736	985.2	-0.287362	0.0686024	-4.1888	2.8043e-05	0.000266671	CG6018
FBgn0262524	48.9044	0.982095	0.234468	4.1886	2.80676e-05	0.000266678	ver
FBgn0053138	1042.06	-0.334339	0.0798399	-4.18761	2.81902e-05	0.000267614	AGBE
FBgn0033817	48.6269	-0.861138	0.205662	-4.18715	2.82484e-05	0.00026794	GstE14
FBgn0011715	937.882	0.639253	0.152712	4.18599	2.83922e-05	0.000269074	Snr1
FBgn0052499	2535.2	-0.330605	0.0790273	-4.18343	2.87147e-05	0.000271899	Cda4
FBgn0030603	2909.39	-0.246621	0.0589634	-4.18262	2.8817e-05	0.000272636	CG5541
FBgn0030787	458.231	-0.366713	0.0877795	-4.17767	2.94512e-05	0.0002784	CG9609
FBgn0035159	134.597	0.619499	0.148318	4.17682	2.95607e-05	0.000279199	CG13896
FBgn0032390	180.152	0.545974	0.130767	4.17517	2.97762e-05	0.000280996	dgt2
FBgn0262887	167.634	0.524008	0.125565	4.1732	3.00356e-05	0.000283203	CR43242
FBgn0267792	598.92	-0.376207	0.0901616	-4.17259	3.01163e-05	0.000283725	rgr
FBgn0035266	1582.67	-0.264039	0.0633274	-4.16943	3.05361e-05	0.000287437	Gk
FBgn0040089	300.784	-0.449018	0.107736	-4.16776	3.0761e-05	0.000289309	meso18E
FBgn0051954	45.0548	0.960935	0.230666	4.16592	3.10099e-05	0.000291404	CG31954
FBgn0033475	151.18	0.873176	0.20985	4.16095	3.16922e-05	0.000297564	CG12129
FBgn0024909	239.548	0.70061	0.16841	4.16014	3.18058e-05	0.000298333	Taf7
FBgn0039165	402.489	0.438656	0.105447	4.15998	3.18275e-05	0.000298333	CG6204
FBgn0030746	2794.85	-0.465114	0.111968	-4.15399	3.26724e-05	0.000305995	CG9981
FBgn0038767	259.863	0.524677	0.126369	4.15195	3.29657e-05	0.000308482	trem
FBgn0029676	370.026	-0.491705	0.118484	-4.14995	3.32542e-05	0.000310921	HIP-R
FBgn0033789	72.9924	-1.02229	0.24659	-4.14571	3.38762e-05	0.000316471	CG13324
FBgn0004237	2209.66	0.288587	0.0696209	4.14512	3.39643e-05	0.000316763	Hrb87F
FBgn0086445	127.377	0.708833	0.170998	4.14526	3.39425e-05	0.000316763	l(2)37Cd
FBgn0001104	2370.66	0.377844	0.0911855	4.14368	3.41772e-05	0.000318482	Galphai
FBgn0029857	602.069	-0.460201	0.111094	-4.14247	3.4359e-05	0.000319909	wuho
FBgn0037538	350.272	0.567641	0.137109	4.14006	3.47209e-05	0.000323009	CG3223
FBgn0010355	1526.6	0.511511	0.123618	4.13785	3.50568e-05	0.000325862	Taf1
FBgn0263077	5856.34	-0.313134	0.0757593	-4.13328	3.57628e-05	0.000332147	CG43340
FBgn0038720	10238.1	-0.302143	0.0731384	-4.13112	3.61006e-05	0.000335006	CG6231
FBgn0030980	123.858	1.15201	0.278888	4.13072	3.61629e-05	0.000335304	CG7406
FBgn0040393	14255	-0.462688	0.112155	-4.12543	3.70049e-05	0.000342825	CG14265
FBgn0040321	500.925	0.43639	0.105789	4.12509	3.70597e-05	0.000343048	GNBP3
FBgn0050288	7.95948	-1.4404	0.349795	-4.11784	3.82445e-05	0.000353722	CG30288
FBgn0027580	14225.5	-0.428374	0.104146	-4.11322	3.90179e-05	0.000360576	CG1516
FBgn0024293	6546.97	0.355684	0.0864887	4.11249	3.91413e-05	0.000361416	Spn43Ab
FBgn0030748	2091.1	-0.451959	0.110101	-4.10497	4.04376e-05	0.000373077	Traf-like
FBgn0010173	605.38	0.335735	0.0818171	4.10349	4.06969e-05	0.000375158	RpA-70
FBgn0003943	2709.93	0.368562	0.0898262	4.10306	4.07721e-05	0.000375541	Ubi-p63E
FBgn0259998	6028.35	-0.500206	0.121939	-4.10211	4.09406e-05	0.000376782	CG17571
FBgn0040376	223.963	-0.423149	0.103174	-4.10132	4.10807e-05	0.000377759	CG13759
FBgn0004426	1219.01	-0.544091	0.132783	-4.09759	4.17481e-05	0.00038358	LysC
FBgn0032535	98.7072	0.598074	0.145977	4.09705	4.18448e-05	0.000384152	Ance-2
FBgn0036588	3943.38	0.937149	0.228758	4.09668	4.19119e-05	0.000384451	CG13068
FBgn0031695	50.8773	-0.880566	0.214966	-4.09631	4.19784e-05	0.000384745	Cyp4ac3
FBgn0025388	123.796	1.05082	0.256555	4.09589	4.20552e-05	0.000384815	CG12179
FBgn0030519	5692.01	-0.417017	0.101811	-4.09601	4.20327e-05	0.000384815	CG11151
FBgn0036948	44956.2	-0.339537	0.082905	-4.09549	4.21273e-05	0.000385159	CG7298
FBgn0051864	99.6723	0.749764	0.183089	4.09507	4.22039e-05	0.000385543	Qtzl
FBgn0266580	1175.55	0.504155	0.123177	4.09295	4.25928e-05	0.000388777	Gp210
FBgn0037472	988.363	0.267694	0.065528	4.08519	4.40417e-05	0.000401673	CG10098
FBgn0039161	2104.66	0.495618	0.121404	4.08238	4.45772e-05	0.000406224	CG13606
FBgn0004907	40916.1	-0.271524	0.0665151	-4.08214	4.46233e-05	0.000406312	14-3-3zeta
FBgn0034582	89.9728	-0.910448	0.223088	-4.08112	4.48195e-05	0.000407766	Cht9
FBgn0039743	765.982	0.326428	0.0799917	4.08077	4.48859e-05	0.000408037	CG7946
FBgn0085320	48.74	0.883546	0.216679	4.07767	4.54884e-05	0.000413026	CG34291
FBgn0035856	1914.22	0.998692	0.244923	4.07757	4.55089e-05	0.000413026	CG13679
FBgn0035621	34.2971	1.17733	0.288748	4.07736	4.55496e-05	0.00041306	CG10591
FBgn0050101	634.298	0.948532	0.232655	4.07698	4.56245e-05	0.000413066	CG30101
FBgn0003423	5343.44	-0.402461	0.098715	-4.077	4.56206e-05	0.000413066	slgA
FBgn0030717	611.694	-0.294168	0.0721739	-4.07582	4.58533e-05	0.000414802	CG8931
FBgn0003205	1702.48	0.324631	0.0796594	4.07524	4.59674e-05	0.000415159	Ras85D
FBgn0029512	297.922	0.450759	0.110608	4.07529	4.59565e-05	0.000415159	Aos1
FBgn0032235	5058.04	-0.268468	0.0659011	-4.07381	4.62503e-05	0.000417376	CG5096
FBgn0026737	276.596	0.734139	0.180219	4.07359	4.62948e-05	0.000417439	CG6171
FBgn0067905	402.17	0.964899	0.23709	4.06977	4.70605e-05	0.000424001	IM14
FBgn0030932	1699.06	-0.322754	0.079316	-4.06922	4.71715e-05	0.000424658	Ggt-1
FBgn0027338	8784.25	0.231492	0.0569195	4.06701	4.76212e-05	0.000428015	Kap-alpha3
FBgn0028533	724.63	-0.577007	0.141869	-4.06719	4.75844e-05	0.000428015	CG7953
FBgn0027359	1487.89	-0.394145	0.096931	-4.06624	4.77774e-05	0.000429073	Tim8
FBgn0030537	20182.4	-0.258631	0.0636326	-4.06444	4.81474e-05	0.000432048	CG12480
FBgn0038854	750.255	0.333066	0.0819578	4.06387	4.82662e-05	0.000432417	CG7044
FBgn0027600	1480.72	-0.601122	0.147914	-4.06399	4.82415e-05	0.000432417	obst-B
FBgn0030808	1091.9	-0.50778	0.124975	-4.06307	4.8432e-05	0.000433554	RhoGAP15B
FBgn0040606	171.742	0.936052	0.230498	4.061	4.88624e-05	0.000436936	CG6503
FBgn0030038	857.987	-0.400554	0.0986371	-4.06088	4.88882e-05	0.000436936	CG1440
FBgn0250874	1874.3	-0.35838	0.0883454	-4.05658	4.9797e-05	0.000444701	ttm50
FBgn0029958	927.959	-0.325256	0.0802036	-4.05538	5.00534e-05	0.000446633	Pdp
FBgn0029990	3783.28	-0.452901	0.111686	-4.05511	5.0111e-05	0.000446789	CG2233
FBgn0034816	66.4629	0.7215	0.178102	4.05105	5.09884e-05	0.00045425	CG3085
FBgn0034160	1792.37	0.436196	0.10769	4.05047	5.11152e-05	0.000455015	CG5550
FBgn0050390	315.514	0.49903	0.123225	4.04976	5.12697e-05	0.000456026	Sgf29
FBgn0031791	2236.73	-0.352664	0.0871528	-4.04651	5.19873e-05	0.00046204	AANATL2
FBgn0034438	1574.78	-0.492104	0.121672	-4.04451	5.24328e-05	0.000465258	CG9416
FBgn0030672	8051.27	-0.445158	0.11006	-4.04467	5.2397e-05	0.000465258	CG9281
FBgn0036381	2377.53	-0.57564	0.142374	-4.04314	5.27398e-05	0.000467609	CG8745
FBgn0085437	2307.07	-0.438422	0.108491	-4.04108	5.32065e-05	0.000471372	CG34408
FBgn0030465	332.409	-0.400022	0.0990047	-4.04043	5.33524e-05	0.000472289	CG15743
FBgn0038065	1609.03	0.35923	0.0889225	4.03981	5.34939e-05	0.000473166	Snx3
FBgn0033450	26.3025	1.20829	0.299128	4.03939	5.35907e-05	0.000473646	Lsm11
FBgn0038292	2583.69	-0.225707	0.0559023	-4.03753	5.40167e-05	0.000477033	CG3987
FBgn0030671	344.148	-0.426295	0.105658	-4.03467	5.46783e-05	0.000482494	CG8134
FBgn0034455	764.373	0.397619	0.0985594	4.03431	5.47631e-05	0.00048286	CG11007
FBgn0037992	147.51	0.62028	0.153783	4.03347	5.496e-05	0.000484213	CG4702
FBgn0040009	402.486	0.495761	0.122936	4.03267	5.5146e-05	0.000485468	CG17490
FBgn0052699	1306.65	-0.485796	0.120474	-4.03238	5.52146e-05	0.000485688	CG32699
FBgn0261277	278.949	-0.523575	0.129908	-4.03034	5.56952e-05	0.000489529	rtv
FBgn0003189	3414.38	-0.389591	0.0966991	-4.0289	5.60373e-05	0.000492148	r
FBgn0267145	30.6109	-1.06792	0.265157	-4.02749	5.63749e-05	0.000494334	CR45585
FBgn0040798	4229.58	0.885795	0.219931	4.0276	5.63479e-05	0.000494334	CG13069
FBgn0038613	4879.04	-0.266575	0.0661993	-4.02686	5.65259e-05	0.000495269	Vha100-4
FBgn0037150	555.802	0.363796	0.090518	4.01904	5.84356e-05	0.000511598	CG7133
FBgn0029594	809.169	-0.361819	0.0900395	-4.01845	5.85831e-05	0.000512487	CG14806
FBgn0029976	1941.82	-0.502547	0.125186	-4.01442	5.95933e-05	0.000520916	snz
FBgn0266375	1556.5	-0.277289	0.0690909	-4.01339	5.98521e-05	0.000522767	IP3K2
FBgn0030740	344.289	-0.405467	0.101107	-4.01029	6.0645e-05	0.000529278	CG9917
FBgn0034784	942.4	-0.524631	0.130854	-4.00928	6.09036e-05	0.000531119	CG9826
FBgn0020369	1183.42	-0.36122	0.0901545	-4.00668	6.15786e-05	0.000536586	Rpt6
FBgn0003360	102353	-0.278251	0.0695376	-4.00145	6.29567e-05	0.000548166	sesB
FBgn0030786	1488.31	-0.454841	0.113685	-4.00088	6.3108e-05	0.000549055	mRpL22
FBgn0039215	577.778	0.323916	0.0810268	3.99764	6.39771e-05	0.000556159	CG6695
FBgn0032388	1420.63	0.30267	0.0757156	3.99747	6.40244e-05	0.000556159	CG6686
FBgn0030148	30863.2	-0.282484	0.0706742	-3.99699	6.41523e-05	0.000556836	CG3106
FBgn0267351	992.025	0.463057	0.11609	3.98877	6.64172e-05	0.000576047	Topors
FBgn0024491	1002	0.617438	0.154816	3.9882	6.65769e-05	0.000576982	Bin1
FBgn0001186	5632.46	-0.350446	0.087912	-3.98633	6.71027e-05	0.000581088	Hex-A
FBgn0034717	1757.99	-0.215279	0.0540141	-3.98561	6.73075e-05	0.000582409	CG5819
FBgn0030974	1449.02	-0.259956	0.0652512	-3.98392	6.77883e-05	0.000586114	CG7358
FBgn0002914	2327.9	-0.255563	0.0641779	-3.9821	6.8308e-05	0.000590149	Myb
FBgn0038485	133.414	0.573198	0.143962	3.9816	6.84534e-05	0.000590948	CG5255
FBgn0041182	798.918	0.660107	0.16581	3.98109	6.85992e-05	0.000591747	Tep2
FBgn0021765	2695.16	-0.362571	0.0911611	-3.97726	6.97146e-05	0.000600904	scu
FBgn0035829	237.113	0.615874	0.154864	3.97686	6.9832e-05	0.000600987	HP4
FBgn0015663	757.465	0.354179	0.0890564	3.97702	6.97855e-05	0.000600987	Dot
FBgn0050000	593.72	0.3431	0.0862932	3.97598	7.00896e-05	0.000602739	GstT1
FBgn0030320	365.719	-0.481447	0.121107	-3.97539	7.02628e-05	0.000603761	CG2247
FBgn0004837	261.692	0.496177	0.124846	3.9743	7.05877e-05	0.000606086	Su(H)
FBgn0038472	321.817	0.529351	0.13325	3.97261	7.10905e-05	0.000609934	CG3995
FBgn0029870	4481.33	-0.455693	0.114772	-3.97042	7.17451e-05	0.000615076	Marf
FBgn0029665	611.068	-0.414823	0.104559	-3.96735	7.26757e-05	0.000622576	CG14270
FBgn0026326	590.067	0.569958	0.143712	3.96598	7.30951e-05	0.000625688	Mad1
FBgn0265262	5342.91	0.384664	0.0970111	3.96516	7.33482e-05	0.000627372	Vha68-1
FBgn0030718	5165.17	-0.347916	0.0877534	-3.9647	7.34877e-05	0.000628083	CG9172
FBgn0028855	14017.5	-0.463942	0.117314	-3.9547	7.6632e-05	0.000654455	CG15282
FBgn0028936	627.359	0.407258	0.103069	3.95131	7.7726e-05	0.000663024	NimB5
FBgn0263773	4263.11	-0.213222	0.0539637	-3.95122	7.77543e-05	0.000663024	fok
FBgn0031059	205.345	0.666905	0.168795	3.95098	7.78303e-05	0.000663164	CG14229
FBgn0025628	2519.99	-0.3573	0.0904772	-3.94906	7.84571e-05	0.000667995	CG4199
FBgn0051032	35.2222	0.925623	0.234446	3.94814	7.87623e-05	0.00067008	CR31032
FBgn0029689	623.491	-0.428784	0.108638	-3.94692	7.9163e-05	0.000672976	CG6428
FBgn0034883	1214.62	-0.35213	0.0892247	-3.94656	7.92828e-05	0.000673481	CG17664
FBgn0039691	696.539	0.450208	0.114172	3.94325	8.03838e-05	0.000681794	IntS11
FBgn0025383	347.896	-0.519796	0.131817	-3.94333	8.03582e-05	0.000681794	CG14780
FBgn0035141	145.735	0.705792	0.179011	3.94274	8.05563e-05	0.000682219	Cypl
FBgn0031609	365.423	0.480414	0.121846	3.94279	8.0539e-05	0.000682219	CG15443
FBgn0036978	348.08	-0.606582	0.153932	-3.94059	8.1281e-05	0.000687833	Toll-9
FBgn0003607	847.544	0.424296	0.10773	3.93852	8.19854e-05	0.000693268	Su(var)205
FBgn0029736	524.031	-0.398322	0.101256	-3.93382	8.36068e-05	0.000706442	CG4041
FBgn0040068	1732.49	-0.463556	0.11785	-3.93344	8.37375e-05	0.000706899	Vav
FBgn0051928	37.9746	1.00025	0.254302	3.9333	8.37877e-05	0.000706899	CG31928
FBgn0015527	2695.36	-0.317704	0.0807769	-3.9331	8.38564e-05	0.000706944	pen
FBgn0002023	782.55	-0.375994	0.0956242	-3.932	8.42422e-05	0.00070966	Lim3
FBgn0036063	302.709	0.420406	0.106931	3.93158	8.43877e-05	0.000710348	CG6674
FBgn0032271	81.6686	-0.641989	0.163351	-3.93011	8.49067e-05	0.000714177	CG7329
FBgn0030412	3778.68	-0.508383	0.129403	-3.92869	8.54091e-05	0.000717862	Tomosyn
FBgn0040797	3374.16	0.971124	0.24748	3.92404	8.70759e-05	0.00073132	CG13066
FBgn0030101	295.152	-0.461546	0.117704	-3.92125	8.80909e-05	0.000739287	CG12118
FBgn0051075	178.657	0.706603	0.180208	3.92104	8.81666e-05	0.000739365	CG31075
FBgn0003863	12916.1	-0.558069	0.142339	-3.9207	8.82921e-05	0.000739862	alphaTry
FBgn0039436	21535.7	0.769915	0.196609	3.91597	9.00412e-05	0.000753951	TwdlB
FBgn0034172	524.582	0.292716	0.0747698	3.9149	9.04433e-05	0.000756749	CG6665
FBgn0000709	1329.9	-0.379331	0.0969086	-3.91432	9.06607e-05	0.000758	fliI
FBgn0033244	1354.7	0.310087	0.0792555	3.9125	9.13472e-05	0.000763167	CG8726
FBgn0023542	2837.32	-0.333094	0.0851598	-3.9114	9.17642e-05	0.000766076	Nmd3
FBgn0030638	98.6478	-0.816735	0.208837	-3.91088	9.19619e-05	0.000767153	CG11655
FBgn0001089	449.7	-0.525563	0.134409	-3.91018	9.22279e-05	0.000768796	Gal
FBgn0052702	1071.62	-0.484797	0.124005	-3.90949	9.24904e-05	0.000770408	Cubn
FBgn0026076	1602.9	-0.428419	0.109603	-3.90882	9.27498e-05	0.000771992	UBL3
FBgn0033742	23.5846	-1.13814	0.291216	-3.90825	9.29659e-05	0.000773213	CG8550
FBgn0037834	1221.83	0.443236	0.113454	3.90676	9.35432e-05	0.000777434	Art1
FBgn0066365	49.9855	1.26768	0.324909	3.90166	9.55334e-05	0.000793383	dyl
FBgn0031412	6.56017	1.3958	0.357958	3.89933	9.64579e-05	0.000800464	CG16995
FBgn0033373	769.588	-0.299888	0.0769221	-3.89859	9.67553e-05	0.000802334	CG8080
FBgn0036661	786.397	0.452511	0.116088	3.898	9.69904e-05	0.000803686	CG9705
FBgn0040827	3706.31	-0.364689	0.0935717	-3.89743	9.72207e-05	0.000804996	CG13315
FBgn0022770	2738.4	-0.315825	0.0810721	-3.8956	9.79549e-05	0.000810473	Peritrophin-A
FBgn0023510	2517.5	-0.572991	0.147109	-3.89502	9.81922e-05	0.000811834	Rbcn-3B
FBgn0031998	360.184	-0.437086	0.112262	-3.89344	9.88342e-05	0.000816536	SLC5A11
FBgn0264442	2138.14	-0.497893	0.128004	-3.88967	0.000100382	0.000828707	ab
FBgn0028411	527.898	0.355737	0.0914708	3.88907	0.000100627	0.000829845	Nxt1
FBgn0031868	1745.06	0.323682	0.0832307	3.88898	0.000100668	0.000829845	Rat1
FBgn0040080	1400.13	0.380711	0.0979042	3.88861	0.000100821	0.000830485	pins
FBgn0040336	440.939	-0.531912	0.136801	-3.88822	0.000100981	0.000831192	Seipin
FBgn0260477	215.617	-0.452712	0.11649	-3.88629	0.00010179	0.000836897	CG30283
FBgn0030612	1376.7	-0.341908	0.0879801	-3.8862	0.000101824	0.000836897	CG5599
FBgn0027526	451.186	0.571055	0.146981	3.88522	0.000102235	0.000839657	Ublcp1
FBgn0030582	1115.74	-0.325338	0.083762	-3.88408	0.000102719	0.000843009	CG14411
FBgn0037781	409.617	0.376151	0.0968963	3.882	0.000103602	0.000849631	Fancl
FBgn0005617	736.208	0.601375	0.154997	3.87991	0.000104494	0.000856316	msl-1
FBgn0263216	1461.82	0.747411	0.192769	3.87724	0.00010565	0.000865147	CG43386
FBgn0030892	1152.12	-0.328328	0.0847049	-3.87614	0.000106125	0.000868406	CG7206
FBgn0030838	1290.24	-0.255308	0.065892	-3.87464	0.000106783	0.000873144	CG5445
FBgn0031064	1671.39	-0.510257	0.13171	-3.87409	0.000107023	0.000874466	CG12531
FBgn0027535	777.563	0.454674	0.117438	3.87161	0.000108119	0.000882773	botv
FBgn0033158	229.088	1.06778	0.276132	3.86693	0.000110215	0.000899225	CG12164
FBgn0038115	603.25	-0.386828	0.100047	-3.86648	0.000110419	0.000900235	CG7966
FBgn0033781	442.342	0.328661	0.0850532	3.86418	0.000111463	0.000908078	CG13319
FBgn0019637	525.671	0.487609	0.126214	3.86334	0.000111846	0.000910536	Atu
FBgn0034126	413.756	0.611731	0.158354	3.86306	0.000111974	0.000910916	CG4398
FBgn0029778	216.056	0.61767	0.159904	3.86276	0.000112114	0.000911388	RhoGAP5A
FBgn0054015	274.892	-0.472705	0.122436	-3.86085	0.000112994	0.000917867	CG34015
FBgn0038478	682.105	0.518003	0.134239	3.85882	0.000113937	0.00092486	cal1
FBgn0037683	540.431	-0.345653	0.089604	-3.85756	0.000114525	0.000928304	CG18473
FBgn0030343	1184.41	-0.528584	0.137026	-3.85755	0.000114528	0.000928304	ATP7
FBgn0038772	59.3114	0.917353	0.237925	3.85564	0.000115425	0.000934893	mdlc
FBgn0027903	109.179	0.647996	0.168093	3.85499	0.000115735	0.000936719	CG12018
FBgn0013717	295.096	0.391637	0.10161	3.85431	0.000116056	0.000938637	not
FBgn0029819	754.301	-0.434485	0.112819	-3.85117	0.000117553	0.000950056	CG3016
FBgn0025624	259.941	-0.450669	0.11711	-3.84824	0.000118968	0.000960794	CG4025
FBgn0011785	2608.2	0.462811	0.120302	3.84707	0.000119538	0.000964702	BRWD3
FBgn0034291	1479.99	-0.390876	0.10163	-3.84608	0.000120025	0.000967926	CG5770
FBgn0053302	12483.3	-0.359457	0.0935561	-3.84216	0.000121957	0.000982797	Cpr31A
FBgn0030276	2340.49	-0.591277	0.153907	-3.8418	0.000122138	0.000983544	Dlic
FBgn0029932	902.446	-0.510083	0.132787	-3.84135	0.00012236	0.000984619	CG4607
FBgn0036872	66.8253	1.22902	0.320054	3.84005	0.000123009	0.000989129	CG12519
FBgn0030122	199.044	0.62919	0.163934	3.83808	0.000124	0.000996384	CG16892
FBgn0033720	1221.38	-0.398551	0.103877	-3.83675	0.000124674	0.00100035	CG13160
FBgn0030354	1532.16	-0.441489	0.115064	-3.83689	0.0001246	0.00100035	Upf1
FBgn0020236	4457.62	-0.440439	0.114814	-3.83611	0.000125	0.00100225	ATPCL
FBgn0035476	959.728	-0.449785	0.117283	-3.83503	0.000125551	0.00100595	CG12766
FBgn0037624	12.3081	1.23495	0.322039	3.83477	0.00012568	0.00100625	CG8223
FBgn0038853	722.379	0.482622	0.125881	3.83394	0.000126105	0.00100893	RhoGAP93B
FBgn0052580	21.0691	1.18366	0.308839	3.83263	0.000126781	0.00101361	Muc14A
FBgn0003139	837.62	-0.375517	0.0980019	-3.83173	0.000127246	0.0010166	PpV
FBgn0025571	1941.01	0.259604	0.0677786	3.83018	0.000128047	0.00102227	SF1
FBgn0031951	421.007	0.432038	0.112874	3.82761	0.000129394	0.00103228	r2d2
FBgn0030699	540.713	-0.338263	0.0884712	-3.82342	0.000131611	0.00104922	CG8578
FBgn0031456	369.943	0.507693	0.132822	3.82236	0.000132182	0.00105302	Trn-SR
FBgn0260484	271.547	-0.475519	0.124508	-3.81917	0.000133904	0.00106597	HIP
FBgn0039501	73.5014	0.709907	0.185894	3.81888	0.000134059	0.00106644	CG5987
FBgn0034068	1970.44	0.256688	0.0672303	3.81805	0.000134513	0.00106929	casp
FBgn0036871	56.1355	1.32839	0.348036	3.81683	0.000135179	0.00107382	CG14096
FBgn0000477	2340.11	0.351443	0.0920885	3.81636	0.000135434	0.00107508	DNaseII
FBgn0011661	19945.2	-0.397972	0.104346	-3.81395	0.000136762	0.00108485	Moe
FBgn0037235	363.52	0.36129	0.0947529	3.81297	0.000137304	0.00108838	CG1103
FBgn0037894	897.311	0.391627	0.102725	3.81238	0.000137634	0.0010889	Ranbp9
FBgn0033508	8.95962	-1.29434	0.339514	-3.81233	0.000137664	0.0010889	Obp46a
FBgn0034470	2509.85	-0.359111	0.0941896	-3.81265	0.000137487	0.0010889	Obp56d
FBgn0038701	6972.46	-0.29637	0.077768	-3.81095	0.000138433	0.00109421	CG18493
FBgn0031037	14912.8	-0.230215	0.0604466	-3.80858	0.000139769	0.00110398	CG14207
FBgn0031773	524.099	0.376432	0.098851	3.80807	0.000140054	0.00110545	Fbw5
FBgn0029974	498.781	-0.621871	0.163412	-3.80554	0.000141497	0.00111606	dpr14
FBgn0038576	254.68	0.399981	0.10514	3.80427	0.000142224	0.001121	Arp5
FBgn0054026	923.152	-0.547303	0.143904	-3.80326	0.000142803	0.00112476	CG34026
FBgn0029835	889.607	-0.388576	0.102239	-3.80065	0.000144316	0.00113588	CG5921
FBgn0037124	8146.3	0.574478	0.151343	3.79586	0.000147135	0.00115725	CG14568
FBgn0027558	400.115	0.331588	0.0874756	3.79064	0.00015026	0.00118099	pgant3
FBgn0051549	577.918	0.325387	0.0858692	3.78934	0.00015105	0.00118593	CG31549
FBgn0017561	584.029	-0.415433	0.109635	-3.78925	0.000151101	0.00118593	Ork1
FBgn0034662	24358.7	-0.430378	0.113641	-3.78718	0.000152367	0.00119502	CG13492
FBgn0266925	120.468	0.861654	0.227949	3.78003	0.000156808	0.00122899	CR45376
FBgn0032870	393.167	0.38996	0.103183	3.77932	0.000157258	0.00123165	CG2608
FBgn0039325	678.386	0.413207	0.109349	3.77877	0.000157604	0.00123349	CG10560
FBgn0026418	6979.05	-0.259158	0.0685973	-3.77797	0.000158114	0.00123662	Hsc70Cb
FBgn0051626	622.492	0.974296	0.258054	3.77555	0.000159657	0.00124781	CG31626
FBgn0010397	35254.4	-0.199114	0.0527456	-3.77499	0.000160014	0.00124973	LamC
FBgn0002917	2222.23	-0.529567	0.140336	-3.77357	0.000160926	0.00125597	na
FBgn0034094	336.13	-0.468878	0.124298	-3.7722	0.000161811	0.00126199	Tsf3
FBgn0264494	1957.07	-0.376678	0.0999639	-3.76814	0.00016447	0.00128183	CG17646
FBgn0001123	3097.99	-0.184393	0.04894	-3.76774	0.000164729	0.00128295	Galphas
FBgn0038098	1586.71	-0.341402	0.0906761	-3.76508	0.000166499	0.00129583	CG7381
FBgn0267790	1911.92	0.379909	0.100979	3.76226	0.000168385	0.0013096	rump
FBgn0034288	6075.57	0.45463	0.120858	3.7617	0.000168763	0.00131162	CG5084
FBgn0031489	375.032	-0.354869	0.0943487	-3.76125	0.000169067	0.00131307	CG17224
FBgn0028480	4581.18	-0.527865	0.140421	-3.75916	0.000170488	0.00132318	CG17841
FBgn0031097	1106.37	-0.676194	0.179933	-3.75803	0.000171258	0.00132823	obst-A
FBgn0030847	1699.02	-0.315863	0.0841573	-3.75324	0.000174563	0.00135292	CG12991
FBgn0034782	88.778	-0.666672	0.177654	-3.75264	0.000174982	0.00135523	CG12490
FBgn0030503	385.4	-0.521906	0.139099	-3.75205	0.000175391	0.00135746	Tango2
FBgn0031174	1414.1	-0.459132	0.122386	-3.75151	0.000175774	0.00135947	CG1486
FBgn0259745	1788.65	0.548611	0.146263	3.75085	0.000176234	0.00136209	wech
FBgn0259711	661.502	0.626069	0.166971	3.74957	0.000177137	0.00136812	CG42365
FBgn0053306	172.266	-0.819553	0.218862	-3.74461	0.000180677	0.00139449	CG33306
FBgn0027356	11255.2	-0.346652	0.0925923	-3.74385	0.000181221	0.00139772	Amph
FBgn0029878	1260.82	-0.395909	0.10582	-3.74133	0.000183048	0.00141084	Pat1
FBgn0026602	509.741	0.334329	0.0893849	3.74033	0.000183778	0.00141549	Ady43A
FBgn0010501	863.985	0.348138	0.0931166	3.73873	0.000184952	0.00142354	Dcp-1
FBgn0033633	271.934	-0.392727	0.105071	-3.73772	0.000185698	0.0014283	CG7759
FBgn0032470	61.818	-0.814318	0.218141	-3.73299	0.000189218	0.00145437	CG5142
FBgn0029861	392.087	-0.498716	0.133624	-3.73224	0.000189784	0.00145771	CG3815
FBgn0030234	4313.2	-0.213641	0.0572641	-3.7308	0.000190874	0.00146507	CG15211
FBgn0029820	2222.67	-0.40772	0.109324	-3.72946	0.000191888	0.00147185	CG16721
FBgn0033519	257.662	-0.601211	0.161236	-3.72877	0.000192419	0.0014749	CG11825
FBgn0031804	58.8982	-0.754004	0.202299	-3.72718	0.000193636	0.00148321	CG9500
FBgn0267791	3561.2	0.20369	0.0546695	3.72585	0.000194661	0.00149004	bl
FBgn0038303	965.686	0.358112	0.0961244	3.7255	0.000194927	0.00149105	SIDL
FBgn0037535	101.75	0.700574	0.188098	3.72452	0.000195686	0.00149481	CG14463
FBgn0030230	474.255	-0.488596	0.131181	-3.7246	0.000195622	0.00149481	Rph
FBgn0032140	96.2413	-0.637932	0.171336	-3.72329	0.000196647	0.00150112	CG13117
FBgn0038527	404.571	0.607051	0.163064	3.72278	0.000197039	0.00150308	CG14324
FBgn0019949	428.714	0.51398	0.138079	3.72237	0.00019736	0.0015045	Cdk9
FBgn0039623	975.858	0.448535	0.120623	3.71848	0.000200423	0.00152681	CG1951
FBgn0038919	1471.64	-0.23183	0.0623627	-3.71745	0.000201244	0.00153201	CG17843
FBgn0026238	2159.62	0.39522	0.106324	3.71711	0.000201512	0.00153301	gus
FBgn0010247	648.337	0.564351	0.151968	3.71362	0.000204311	0.00155324	Parp
FBgn0029814	2316.08	-0.472855	0.127393	-3.71178	0.000205807	0.00156354	CG15765
FBgn0039437	25087.8	0.596491	0.160734	3.71105	0.000206404	0.00156567	TwdlL
FBgn0053500	3835.31	-0.468716	0.126312	-3.71077	0.000206631	0.00156567	CG33500
FBgn0262563	122.871	0.535915	0.144422	3.71075	0.000206649	0.00156567	CG43103
FBgn0065032	616.158	-0.316007	0.0851551	-3.71096	0.000206478	0.00156567	Arpc3B
FBgn0030634	490.816	-0.286912	0.0773368	-3.7099	0.000207343	0.00156967	CG9164
FBgn0031801	3603.56	-0.30932	0.0833801	-3.70976	0.000207458	0.00156967	CG9498
FBgn0030816	3632.84	-0.300015	0.0809426	-3.70651	0.000210131	0.00158881	CG16700
FBgn0030352	313.76	-0.37696	0.101732	-3.7054	0.000211053	0.00159471	sicily
FBgn0030966	1004.46	-0.371875	0.100404	-3.7038	0.000212394	0.00160374	CG7280
FBgn0030877	174.353	-0.459445	0.124134	-3.7012	0.000214583	0.00161918	Arp8
FBgn0024941	804.478	-0.582051	0.157276	-3.70082	0.000214907	0.00162053	RSG7
FBgn0031517	598.404	0.529382	0.143114	3.69903	0.000216428	0.00163089	CG15406
FBgn0029798	371.023	-0.440956	0.11928	-3.6968	0.000218334	0.00164353	CG4078
FBgn0011764	3503.63	-0.338857	0.0916641	-3.69672	0.000218399	0.00164353	Dsp1
FBgn0040735	23.6041	1.2917	0.349935	3.69125	0.000223153	0.00167817	CG16836
FBgn0038894	149.594	0.764887	0.207278	3.69015	0.000224123	0.00168432	CG15497
FBgn0034276	1992.33	0.449019	0.12172	3.68896	0.000225174	0.00169108	Sardh
FBgn0010591	3260.7	-0.239594	0.0649839	-3.68698	0.000226933	0.00170314	Sply
FBgn0051875	68.1341	0.861812	0.233838	3.68551	0.000228241	0.00171181	CG31875
FBgn0019929	33.8113	0.930022	0.252484	3.68349	0.000230066	0.00172434	Ser7
FBgn0030346	282.768	-0.407609	0.110683	-3.68267	0.000230806	0.00172872	CG11802
FBgn0050121	33.7886	-0.980919	0.266492	-3.68086	0.000232445	0.00173982	CR30121
FBgn0030206	473.533	-0.330254	0.0897429	-3.68001	0.000233228	0.00174451	CG2889
FBgn0011826	1036.37	-0.408056	0.110904	-3.67935	0.000233825	0.00174781	Pp2B-14D
FBgn0263472	14.9397	1.10839	0.301768	3.67298	0.000239737	0.00179079	snoRNA:2R:9445205
FBgn0030314	349.803	-0.380029	0.103509	-3.67146	0.00024117	0.00180029	CG11696
FBgn0034631	701.922	0.376004	0.102434	3.67069	0.000241896	0.00180451	TAF1C-like
FBgn0051148	1036.81	-0.537498	0.146449	-3.6702	0.000242358	0.00180553	CG31148
FBgn0259112	46.8389	0.758872	0.206757	3.67036	0.000242214	0.00180553	CR42254
FBgn0030266	1234.71	-0.511976	0.139509	-3.66984	0.0002427	0.00180688	CG11122
FBgn0038546	904.271	0.240882	0.0656626	3.66848	0.000243995	0.00181471	CG7379
FBgn0038928	220.382	0.419742	0.114421	3.66839	0.000244078	0.00181471	Fadd
FBgn0259241	603.202	-0.325616	0.0888099	-3.66644	0.000245953	0.00182743	CG42339
FBgn0053696	133.462	-0.463456	0.126432	-3.66564	0.000246717	0.00183189	CNMaR
FBgn0002522	632.801	-0.33641	0.0918098	-3.6642	0.00024811	0.00183978	lab
FBgn0031048	704.079	-0.33399	0.0911459	-3.66435	0.000247968	0.00183978	CG12237
FBgn0036550	217.797	-0.500989	0.136763	-3.6632	0.000249087	0.0018458	CG17026
FBgn0029912	639.542	-0.423006	0.115564	-3.66036	0.000251859	0.0018651	CG4557
FBgn0265726	304.129	-0.50648	0.138394	-3.65971	0.0002525	0.0018686	NnaD
FBgn0039856	1498.91	-0.551648	0.150766	-3.65898	0.000253221	0.00187145	CG1774
FBgn0020506	26.2143	1.21268	0.33142	3.65905	0.000253153	0.00187145	Amyrel
FBgn0038526	69.1569	1.15065	0.314512	3.65854	0.000253652	0.0018734	CG14327
FBgn0032800	407.738	0.348663	0.0953606	3.65626	0.00025592	0.0018889	CG10137
FBgn0036910	364.147	-0.469495	0.128465	-3.65465	0.000257533	0.00189954	Cyp305a1
FBgn0001330	1364.07	-0.26636	0.0728896	-3.6543	0.000257883	0.00190087	kz
FBgn0028974	239.54	0.790234	0.216299	3.65344	0.000258748	0.00190598	xmas-2
FBgn0029854	812.149	-0.416173	0.11392	-3.65319	0.000259001	0.00190659	CG3566
FBgn0035996	72.9492	0.651881	0.178458	3.65285	0.000259342	0.00190783	CG3448
FBgn0010431	17.4497	1.28047	0.350581	3.65243	0.00025977	0.00190972	mtrm
FBgn0030351	207.285	-0.448621	0.122853	-3.65168	0.000260534	0.00191407	CG1840
FBgn0024807	5230.7	-0.260933	0.0714891	-3.64996	0.000262276	0.00192561	DIP1
FBgn0037655	2720.65	0.264469	0.0724679	3.64946	0.000262792	0.00192812	CG11984
FBgn0010417	1101.95	0.400508	0.109847	3.64604	0.000266314	0.00195139	Taf6
FBgn0265575	545.085	-0.341048	0.0935373	-3.64612	0.000266234	0.00195139	yin
FBgn0041629	412.265	-0.427081	0.11725	-3.64248	0.000270025	0.00197728	Hexo2
FBgn0036428	1876.34	0.398671	0.109504	3.64069	0.000271905	0.00198974	Gbs-70E
FBgn0260450	572.93	-0.339031	0.0931631	-3.63911	0.000273582	0.0020007	CalpC
FBgn0052091	1004.63	-0.40734	0.11206	-3.63502	0.000277958	0.00203137	CG32091
FBgn0085249	91.325	0.577866	0.159005	3.63427	0.000278773	0.00203599	CG34220
FBgn0037660	693.349	0.370638	0.102033	3.63254	0.000280642	0.0020483	beag
FBgn0265784	3471.4	-0.378009	0.104093	-3.63145	0.000281832	0.00205564	CrebB
FBgn0035154	4046.14	-0.317512	0.0874532	-3.63065	0.000282713	0.00206071	CG3344
FBgn0022238	1525.51	0.233451	0.0643075	3.63023	0.000283171	0.00206271	lolal
FBgn0035737	1239.07	0.520194	0.143339	3.62912	0.000284392	0.00207025	Cpr65Ec
FBgn0030506	161.014	-0.645372	0.177874	-3.62825	0.000285351	0.00207587	Lig4
FBgn0010044	726.122	-0.443873	0.122373	-3.62723	0.00028648	0.00208273	GstD8
FBgn0042206	847.508	-0.332883	0.091808	-3.62586	0.000288	0.00209241	GstD10
FBgn0033367	1613.97	-0.569647	0.157137	-3.62515	0.000288794	0.00209682	PPO2
FBgn0028953	5260.41	0.29682	0.0819087	3.62379	0.000290312	0.00210647	CG14478
FBgn0032524	540.3	0.454883	0.125568	3.6226	0.000291653	0.00211482	CG9267
FBgn0037838	130.707	0.62135	0.171704	3.61872	0.00029606	0.00214537	CG4089
FBgn0023550	136.683	-0.441231	0.121961	-3.61782	0.0002971	0.00215152	CG18031
FBgn0263118	842.764	0.295848	0.0817866	3.61732	0.000297669	0.00215423	tx
FBgn0261349	8.06548	-1.2828	0.35466	-3.61698	0.00029806	0.00215566	Mst36Fb
FBgn0052656	3395.1	-0.316561	0.0875524	-3.61567	0.000299569	0.00216517	Muc11A
FBgn0030057	164.695	0.641154	0.177409	3.61398	0.000301528	0.00217792	Ppt1
FBgn0037299	1332.2	0.229474	0.0635875	3.60879	0.000307629	0.00222055	Vps37B
FBgn0026315	2576.45	-0.288623	0.0800108	-3.6073	0.0003094	0.00223044	Ugt35a
FBgn0013764	1270.58	0.207304	0.0574659	3.60743	0.000309244	0.00223044	Chi
FBgn0037814	325.345	0.385619	0.106906	3.60708	0.000309659	0.00223086	CG6325
FBgn0036138	10.2881	1.26821	0.35179	3.60501	0.000312139	0.00224728	CG14143
FBgn0051866	73.8051	0.744634	0.206568	3.6048	0.000312397	0.00224768	Ada1-2
FBgn0051116	2225.78	-0.373569	0.103651	-3.60409	0.000313247	0.00225235	ClC-a
FBgn0024986	989.864	-0.399491	0.110857	-3.60367	0.00031376	0.00225313	CG3719
FBgn0030391	385.339	-0.329154	0.0913382	-3.60369	0.000313737	0.00225313	Rab40
FBgn0263029	543.944	0.327518	0.0909031	3.60293	0.000314647	0.00225804	CG43324
FBgn0027066	2853.06	0.238039	0.0661032	3.60102	0.000316967	0.00227323	Eb1
FBgn0037428	10.8168	1.27807	0.355247	3.5977	0.000321045	0.002301	Osi18
FBgn0034740	46.7907	0.707138	0.196609	3.59667	0.000322321	0.00230866	nsr
FBgn0039777	2477.87	-0.662801	0.184409	-3.5942	0.000325392	0.00232916	Jon99Fii
FBgn0032516	376.762	0.41347	0.115091	3.59254	0.000327477	0.00234257	CG9293
FBgn0036956	119.34	0.640766	0.178527	3.58918	0.000331719	0.00236988	CG13813
FBgn0028683	206.841	0.517347	0.144137	3.58928	0.000331587	0.00236988	spt4
FBgn0015477	1885.05	0.438249	0.122114	3.58884	0.000332155	0.00237115	Rme-8
FBgn0085354	1701.01	-0.246864	0.0687891	-3.58871	0.000332322	0.00237115	CG34325
FBgn0031390	1360.78	0.379439	0.105753	3.58796	0.00033327	0.00237639	tho2
FBgn0038017	2295.71	0.529795	0.147678	3.58751	0.000333847	0.00237898	CG4115
FBgn0035040	205.266	-0.526794	0.146889	-3.58635	0.000335336	0.00238806	CG4741
FBgn0029693	734.134	-0.37464	0.104497	-3.58519	0.000336834	0.0023972	CG6379
FBgn0030151	2278.67	-0.304549	0.0849537	-3.58488	0.000337236	0.00239853	CG1354
FBgn0013746	725.779	0.346193	0.0965946	3.58398	0.000338392	0.00240521	alien
FBgn0042125	93.0174	0.751594	0.209746	3.58336	0.000339209	0.00240949	CG18787
FBgn0053180	836.444	-0.35802	0.0999493	-3.58202	0.000340952	0.00241848	Ranbp16
FBgn0026181	1595.5	-0.390767	0.109095	-3.58188	0.000341126	0.00241848	Rok
FBgn0031628	153.579	0.507242	0.141603	3.58214	0.000340791	0.00241848	CG3294
FBgn0039737	14495.4	-0.241631	0.0674826	-3.58065	0.000342746	0.00242842	CG7920
FBgn0040571	782.936	-0.34365	0.0960019	-3.57962	0.000344098	0.00243645	CG17193
FBgn0250746	1620.52	0.422908	0.118166	3.57894	0.000344993	0.00244102	Prosbeta7
FBgn0031306	3258.15	0.246255	0.0688095	3.5788	0.000345181	0.00244102	CG4577
FBgn0044011	1547.12	-0.394217	0.110227	-3.57642	0.00034833	0.00246163	Spn43Ad
FBgn0031188	510.984	-0.365674	0.10225	-3.57627	0.000348538	0.00246163	CG14613
FBgn0263656	24.2757	-1.04053	0.291214	-3.57309	0.00035279	0.00249008	CG43647
FBgn0085252	22.6235	1.11678	0.312722	3.57116	0.000355406	0.00250696	CG34223
FBgn0029823	2955.91	-0.348792	0.0977293	-3.56896	0.000358398	0.00252647	CG3011
FBgn0032381	144.214	0.517831	0.145164	3.56721	0.0003608	0.0025418	Mal-B1
FBgn0262866	449.823	-0.493307	0.138299	-3.56697	0.000361139	0.00254257	S6kII
FBgn0035155	139.477	0.597547	0.167546	3.56647	0.000361817	0.00254413	RabX6
FBgn0028336	6280.56	-0.339868	0.095295	-3.56648	0.000361803	0.00254413	l(1)G0255
FBgn0030852	29.9428	0.959623	0.269301	3.56338	0.000366109	0.00257269	CG8316
FBgn0035393	305.036	0.50937	0.143013	3.56171	0.000368449	0.0025875	CG16753
FBgn0000611	3374.34	-0.387797	0.108912	-3.56065	0.000369931	0.00259627	exd
FBgn0035405	694.438	0.469177	0.131777	3.56038	0.000370322	0.00259738	pfk
FBgn0040389	600.568	-0.589072	0.165497	-3.55941	0.000371689	0.00260533	mRpL14
FBgn0017558	4387.04	-0.242214	0.0680949	-3.557	0.000375109	0.00262765	Pdk
FBgn0034723	5522.07	-0.383923	0.107959	-3.55618	0.000376282	0.00263421	CG13506
FBgn0035254	160.875	0.786889	0.22134	3.55511	0.000377815	0.00264329	CG7974
FBgn0261119	845.541	0.368889	0.103802	3.55378	0.00037973	0.00265501	Prp19
FBgn0033297	528.954	-0.414605	0.116718	-3.5522	0.000382026	0.00266939	Mal-A8
FBgn0037093	2328.93	0.349813	0.0985869	3.54827	0.000387775	0.00270786	Cdk12
FBgn0030511	482.024	-0.439292	0.123907	-3.54534	0.00039211	0.00273642	CG11158
FBgn0029892	191.74	-0.447422	0.126218	-3.54484	0.000392853	0.00273989	CG3184
FBgn0029941	3692.37	0.327721	0.0925039	3.54278	0.000395933	0.00275964	CG1677
FBgn0033476	3175.99	-0.340206	0.0960851	-3.54068	0.000399099	0.00277997	oys
FBgn0031910	840.443	0.364049	0.102827	3.5404	0.000399527	0.00278121	CG15818
FBgn0010774	2618.07	0.255758	0.0722786	3.5385	0.0004024	0.00279947	Ref1
FBgn0263599	1626.7	0.392221	0.110865	3.53781	0.000403462	0.0028051	l(3)72Ab
FBgn0000810	585.729	-0.320966	0.0907519	-3.53674	0.000405095	0.0028147	fs(1)K10
FBgn0000057	566.323	0.371659	0.105206	3.53267	0.000411379	0.00285659	adp
FBgn0026749	625.14	-0.353971	0.100245	-3.53104	0.000413925	0.00287247	Yippee
FBgn0028292	485.539	-0.297036	0.0841296	-3.5307	0.000414465	0.00287443	ric8a
FBgn0033945	973.036	0.533273	0.151123	3.52873	0.000417561	0.00289411	CG12868
FBgn0024314	478.322	0.30587	0.086711	3.52747	0.000419552	0.0029061	Plap
FBgn0037046	80.8839	0.852269	0.24165	3.52687	0.000420503	0.00291087	CG10581
FBgn0052226	605.64	0.312162	0.0885357	3.52583	0.000422161	0.00291872	Pex23
FBgn0030556	1396	-0.339009	0.0961487	-3.52588	0.00042208	0.00291872	mRNA-cap
FBgn0035916	427.239	0.355632	0.100899	3.52464	0.000424051	0.00292998	GAPsec
FBgn0038269	1806.53	0.243333	0.0691154	3.52068	0.000430447	0.00297067	Rrp6
FBgn0035770	6556.04	-0.235842	0.066988	-3.52066	0.000430474	0.00297067	pst
FBgn0035715	1838.19	0.1911	0.0542894	3.52004	0.000431489	0.00297583	CG10103
FBgn0040351	432.427	-0.424299	0.120581	-3.5188	0.000433507	0.00298427	CG11638
FBgn0003392	5981.1	-0.486752	0.138324	-3.51892	0.000433306	0.00298427	shi
FBgn0031782	142.89	0.599204	0.170287	3.51879	0.000433516	0.00298427	WDR79
FBgn0261631	123.417	-0.570924	0.162291	-3.5179	0.000434979	0.0029925	CG42714
FBgn0039332	4883.49	0.157127	0.0446937	3.51563	0.000438705	0.00301626	alrm
FBgn0051097	175.757	-0.499935	0.142256	-3.51433	0.000440864	0.00302924	CG31097
FBgn0039307	285.773	-0.388981	0.11071	-3.51353	0.000442191	0.00303649	CR13656
FBgn0032400	14911	0.271208	0.077233	3.51156	0.000445483	0.00305721	CG6770
FBgn0259175	2859.73	-0.418893	0.119297	-3.51135	0.000445838	0.00305776	ome
FBgn0030720	3391.13	-0.240491	0.0684968	-3.51099	0.000446446	0.00306005	CG8939
FBgn0026393	49.0428	0.750026	0.213683	3.51	0.00044811	0.00306768	Or43b
FBgn0010357	3008.5	-0.712629	0.203021	-3.51012	0.000447899	0.00306768	betaTry
FBgn0031187	4724.2	-0.505125	0.143922	-3.5097	0.000448612	0.00306923	CG14619
FBgn0032979	2411.87	0.361811	0.103109	3.50903	0.000449741	0.00307507	Clamp
FBgn0259876	488.382	0.377889	0.107719	3.50809	0.000451331	0.00308405	Cap-G
FBgn0035462	200.131	0.43026	0.122671	3.50744	0.000452437	0.00308787	IntS10
FBgn0027453	633.155	0.328643	0.093699	3.50744	0.000452445	0.00308787	Dnz1
FBgn0040348	452.226	-0.384076	0.109519	-3.50693	0.000453312	0.0030919	CG3703
FBgn0037282	556.285	0.407051	0.116121	3.5054	0.000455919	0.00310778	CG14657
FBgn0032087	2148.95	-0.321405	0.0917364	-3.50358	0.000459057	0.00312726	CG9568
FBgn0039671	1841.79	-0.36621	0.104537	-3.50317	0.000459751	0.00312816	CG11470
FBgn0046687	566.685	-0.292562	0.0835122	-3.50322	0.000459667	0.00312816	Tre1
FBgn0054010	43.5352	-0.831114	0.237322	-3.50205	0.000461691	0.00313944	CG34010
FBgn0051080	567.075	0.394711	0.112727	3.50148	0.000462678	0.00314424	TwdlH
FBgn0038462	251.34	0.473954	0.135569	3.49603	0.000472235	0.00320723	CG17556
FBgn0024732	321.122	0.406843	0.11639	3.49551	0.00047315	0.00321148	Drep-1
FBgn0029795	74.809	-0.763542	0.218518	-3.49419	0.00047551	0.00322554	CG15773
FBgn0039665	946.114	0.252442	0.0722658	3.49324	0.000477195	0.003235	CG2310
FBgn0030017	267.033	-0.546753	0.156534	-3.49288	0.000477847	0.00323745	CG2278
FBgn0039564	654.359	0.323235	0.0926332	3.4894	0.000484099	0.00327782	CG5527
FBgn0030518	957.978	-0.477177	0.136828	-3.48743	0.000487679	0.00330005	CG11134
FBgn0035617	978.654	0.485862	0.139331	3.4871	0.000488294	0.00330221	l(3)psg2
FBgn0027287	1932.02	-0.317703	0.0911619	-3.48504	0.000492057	0.00332563	Gmap
FBgn0031081	1362.82	-0.561837	0.161319	-3.48276	0.000496273	0.0033521	Nep3
FBgn0032869	15.2686	1.22433	0.351736	3.48083	0.000499864	0.00337431	CG17470
FBgn0034098	72.7008	0.888321	0.255258	3.48009	0.00050124	0.00338155	krimp
FBgn0001090	9897.18	-0.285683	0.0821942	-3.4757	0.000509515	0.0034353	bnb
FBgn0032945	2015.59	0.319585	0.0919566	3.47539	0.000510115	0.00343727	CG8665
FBgn0039778	17240.6	-0.61449	0.176828	-3.47507	0.000510711	0.0034392	Jon99Fi
FBgn0032603	1059.01	0.296041	0.0852231	3.47371	0.000513312	0.00345463	CG17928
FBgn0262721	90.6167	-0.713528	0.205455	-3.47292	0.000514833	0.00346277	CG43165
FBgn0033160	2318.42	0.260844	0.0751999	3.46868	0.00052303	0.00351578	CG11107
FBgn0003074	15574.6	-0.190887	0.0550366	-3.46836	0.000523646	0.0035178	Pgi
FBgn0031461	2553.03	-0.392854	0.113278	-3.46806	0.000524221	0.00351954	daw
FBgn0263005	868.892	-0.518822	0.149664	-3.46658	0.00052713	0.00353694	CG43313
FBgn0036449	2241.48	0.264533	0.0763182	3.46618	0.000527909	0.00354004	bmm
FBgn0011290	718.335	0.441408	0.127393	3.46493	0.000530375	0.00355444	Taf12
FBgn0019990	480.121	0.522321	0.150771	3.46433	0.00053155	0.00355868	Gcn2
FBgn0033518	3716.93	-0.370777	0.107028	-3.46428	0.000531646	0.00355868	Prx2540-2
FBgn0000447	473.839	0.316922	0.0914892	3.46404	0.000532136	0.00355982	Dhod
FBgn0038145	10110.7	-0.202496	0.0584709	-3.4632	0.000533792	0.00356875	Droj2
FBgn0020521	7798.09	-0.164993	0.0476783	-3.46054	0.000539098	0.00360207	pio
FBgn0044030	612.655	-0.458849	0.132624	-3.45976	0.000540651	0.00361028	mRpS14
FBgn0034397	124.251	0.583593	0.168706	3.45923	0.000541726	0.00361529	CG15082
FBgn0260748	2778.67	-0.453096	0.131061	-3.45715	0.000545926	0.00364114	CG5004
FBgn0025635	435.464	0.368937	0.106733	3.45665	0.000546936	0.00364351	CG17829
FBgn0003978	315.035	0.356241	0.103058	3.45671	0.000546809	0.00364351	vls
FBgn0030869	899.66	-0.334486	0.0968753	-3.45274	0.000554917	0.00369447	Socs16D
FBgn0263236	2637.97	0.270208	0.0782694	3.45228	0.000555866	0.00369858	SP1029
FBgn0026573	649.257	0.455167	0.131857	3.45198	0.000556486	0.0037005	ADD1
FBgn0035213	2111.33	0.255308	0.0740101	3.44964	0.00056134	0.00373055	CG2199
FBgn0036111	2261.74	0.299694	0.0868949	3.44892	0.000562825	0.00373758	Aps
FBgn0034480	273.601	-0.546578	0.158483	-3.44881	0.000563068	0.00373758	CG16898
FBgn0050122	3532.13	0.296318	0.085941	3.44793	0.000564906	0.00374755	CG30122
FBgn0040340	3314.31	-0.249192	0.072324	-3.44549	0.000570023	0.00377924	TRAM
FBgn0267350	2761.25	-0.550491	0.159817	-3.44452	0.000572084	0.00379065	PI4KIIIalpha
FBgn0027950	579.638	0.522976	0.151888	3.44318	0.000574917	0.00380716	MBD-like
FBgn0085277	622.027	0.583604	0.169688	3.43929	0.00058325	0.00386005	CG34248
FBgn0004924	3787.29	0.415787	0.120918	3.43858	0.000584783	0.0038656	Top1
FBgn0261647	1146.48	0.378849	0.110176	3.43859	0.000584744	0.0038656	Axud1
FBgn0033261	572.347	0.360431	0.104829	3.43829	0.000585404	0.00386742	udd
FBgn0265959	963.652	-0.384648	0.1119	-3.43742	0.000587282	0.00387752	rdgC
FBgn0030757	186.561	-0.598395	0.174129	-3.4365	0.000589273	0.00388655	CG9902
FBgn0260817	49.3609	0.772973	0.224932	3.43647	0.000589346	0.00388655	gkt
FBgn0033275	57.3976	-0.682911	0.198768	-3.43572	0.000590974	0.00389268	CG14756
FBgn0010303	2082.29	-0.474491	0.138105	-3.43573	0.000590963	0.00389268	hep
FBgn0030735	1840.17	-0.289798	0.0843681	-3.43492	0.000592733	0.00390195	CG3632
FBgn0032054	339.609	0.330626	0.096304	3.43315	0.000596615	0.00392519	CG13090
FBgn0031006	1382.36	-0.462321	0.134746	-3.43107	0.000601215	0.00395312	rictor
FBgn0033750	183.378	0.535828	0.156218	3.43001	0.000603565	0.00396623	CG13151
FBgn0028692	1532.28	0.219783	0.0640861	3.4295	0.000604704	0.00397138	Rpn2
FBgn0034997	863.121	0.365478	0.106606	3.4283	0.000607382	0.00398661	CG3376
FBgn0026565	562.094	-0.50648	0.14777	-3.42749	0.000609197	0.00399618	CG1315
FBgn0010314	79.6521	0.606297	0.176933	3.42671	0.000610946	0.00400529	Cks30A
FBgn0261439	9752.82	-0.224558	0.0655364	-3.42647	0.000611481	0.00400644	SdhA
FBgn0031244	418.348	0.295411	0.086258	3.42474	0.000615386	0.00402966	CG11601
FBgn0038337	873.204	-0.344953	0.100746	-3.42398	0.000617106	0.00403855	CG6125
FBgn0037770	516.523	0.428723	0.125255	3.42281	0.000619781	0.00404853	Art4
FBgn0039626	537.3	0.302994	0.0885178	3.42297	0.000619405	0.00404853	Slu7
FBgn0025634	455.622	-0.376198	0.109913	-3.42267	0.000620085	0.00404853	CG13367
FBgn0020414	4839.45	-0.272485	0.0796019	-3.4231	0.00061911	0.00404853	Idgf3
FBgn0037090	389.614	-0.548445	0.160286	-3.42166	0.000622401	0.0040598	Est-Q
FBgn0028744	3629.79	0.210688	0.0615757	3.4216	0.000622539	0.0040598	CG5033
FBgn0035370	1336.11	0.265057	0.0774748	3.42121	0.000623442	0.00406134	Non2
FBgn0034142	2479.35	-0.206028	0.0602213	-3.42118	0.000623503	0.00406134	CG8306
FBgn0036979	312.418	-0.387494	0.113285	-3.42051	0.00062505	0.00406903	CG13247
FBgn0027587	1323.7	0.309526	0.0905043	3.42001	0.000626179	0.004074	CG7028
FBgn0038118	106.246	0.532849	0.155849	3.41901	0.000628499	0.00408671	timeout
FBgn0035244	4345.57	-0.166082	0.048587	-3.41825	0.000630253	0.00409573	ABCB7
FBgn0038783	55.7342	-0.896604	0.262424	-3.41662	0.000634043	0.00411556	CG4367
FBgn0015035	26.4862	-1.0624	0.310947	-3.41665	0.00063396	0.00411556	Cyp4e3
FBgn0086558	3771.61	-0.193891	0.0567543	-3.41632	0.000634733	0.00411764	Ubi-p5E
FBgn0052095	263.331	0.490968	0.143721	3.41613	0.000635187	0.00411819	CG32095
FBgn0026268	206.116	-0.396228	0.116001	-3.41572	0.000636145	0.004122	antdh
FBgn0034000	51.719	0.842753	0.246802	3.4147	0.000638533	0.0041347	CG11808
FBgn0030196	658.767	-0.503469	0.147448	-3.41456	0.000638848	0.0041347	Psf3
FBgn0265533	32.1191	-0.883337	0.25873	-3.41412	0.000639872	0.00413893	CR44383
FBgn0050054	59.8166	-0.630722	0.184785	-3.41327	0.00064188	0.00414951	CG30054
FBgn0035461	70.7636	0.63225	0.185262	3.41274	0.000643126	0.00415275	ntc
FBgn0260747	4522.04	-0.422361	0.123758	-3.4128	0.000642989	0.00415275	CG5010
FBgn0038536	1515.64	0.280979	0.0823439	3.41227	0.000644252	0.00415761	CG7655
FBgn0033327	14.8382	-1.16688	0.342145	-3.41048	0.000648487	0.00418252	PGRP-SC1b
FBgn0027608	988.494	-0.257203	0.0754267	-3.40998	0.00064968	0.00418778	CG2082
FBgn0040334	345.905	-0.409943	0.12025	-3.4091	0.00065177	0.00419883	Tsp3A
FBgn0030796	2809.7	-0.213616	0.0626832	-3.40786	0.000654743	0.00421555	CG4829
FBgn0035497	3134.2	-0.20508	0.0602168	-3.40569	0.00065996	0.00424668	CG14995
FBgn0027616	2128.58	0.224191	0.0658338	3.4054	0.000660665	0.00424876	YT521-B
FBgn0031318	1108.52	0.208355	0.0611957	3.40474	0.000662275	0.00425666	CG4887
FBgn0030411	476.565	-0.420756	0.123619	-3.40364	0.000664941	0.00427133	CG2540
FBgn0033539	975.294	0.303882	0.0893034	3.4028	0.000666986	0.00428201	Git
FBgn0037347	880.779	0.29488	0.0867107	3.40073	0.000672061	0.0043121	CG1427
FBgn0031119	289.025	-0.348879	0.10265	-3.39872	0.000677008	0.00434134	CG1812
FBgn0053548	212.218	-0.400203	0.117785	-3.39774	0.000679439	0.00435443	msta
FBgn0036806	1445.06	-0.278959	0.0821346	-3.39636	0.000682878	0.00437395	Cyp12c1
FBgn0037301	1437.72	0.230412	0.0679027	3.39326	0.000690654	0.00442122	Mms19
FBgn0034716	1316.73	-0.286316	0.0844036	-3.39222	0.000693292	0.00443555	Oatp58Dc
FBgn0035076	3220.15	0.19559	0.0576652	3.39182	0.00069431	0.00443952	Ance-5
FBgn0034197	2125.68	0.389605	0.114984	3.38835	0.000703141	0.00449341	Cda9
FBgn0024250	174.515	-0.542004	0.159978	-3.388	0.000704049	0.00449664	brk
FBgn0033296	13.3311	-1.09633	0.32361	-3.38782	0.000704498	0.00449692	Mal-A7
FBgn0032668	60.5839	-0.717813	0.211965	-3.38648	0.000707961	0.00451644	CG17681
FBgn0261628	20.8552	-0.939628	0.277491	-3.38616	0.00070879	0.00451915	CG42711
FBgn0030662	932.431	-0.510883	0.150935	-3.38478	0.000712347	0.00453922	CG9220
FBgn0031191	426.786	-0.298573	0.0882498	-3.38327	0.000716284	0.0045617	Cp110
FBgn0038672	310.416	0.318917	0.0943179	3.38129	0.000721451	0.00459199	CG6005
FBgn0052479	1372.2	0.496053	0.14704	3.3736	0.000741929	0.00471963	CG32479
FBgn0030373	10.3108	1.12697	0.334293	3.37119	0.000748447	0.00475838	CG12721
FBgn0263048	74.9902	0.614889	0.182451	3.37016	0.000751259	0.00477353	CG43343
FBgn0052537	195.186	-0.438348	0.130135	-3.3684	0.000756058	0.00480129	CG32537
FBgn0039017	39.6125	0.891171	0.264665	3.36716	0.000759455	0.00482012	CG6985
FBgn0033524	210.161	-0.464641	0.138071	-3.36524	0.00076478	0.00485115	Cyp49a1
FBgn0033377	1089.28	0.384711	0.114339	3.36466	0.000766381	0.00485854	Pmm45A
FBgn0031535	515.337	-0.26741	0.0795023	-3.36355	0.000769465	0.00487532	CG12795
FBgn0022724	149.441	0.558365	0.166055	3.36253	0.000772321	0.00489063	Taf8
FBgn0051664	476.389	0.36274	0.10802	3.35807	0.000784874	0.0049673	CG31664
FBgn0265042	1428.23	-0.32378	0.0965174	-3.35463	0.000794706	0.00502667	Irk1
FBgn0037094	2731.04	0.263785	0.0786406	3.35432	0.000795614	0.00502956	CG7611
FBgn0039773	681.911	0.304728	0.0908656	3.35361	0.000797645	0.00503954	CG2224
FBgn0037653	569.37	0.317663	0.0948405	3.34945	0.000809731	0.00511301	CG11982
FBgn0051898	14.9654	1.11599	0.333391	3.34739	0.000815767	0.0051482	CG31898
FBgn0035726	363.003	0.338048	0.101069	3.34472	0.000823643	0.00519497	CG9953
FBgn0010382	159.334	0.508755	0.152151	3.34375	0.000826534	0.00521025	CycE
FBgn0266518	616.467	0.493184	0.147502	3.34357	0.000827067	0.00521066	Dpit47
FBgn0033705	38.7702	-0.79554	0.237978	-3.34291	0.000829039	0.00521719	CG13168
FBgn0031054	618.081	-0.268948	0.080451	-3.343	0.00082877	0.00521719	Ssu72
FBgn0024227	103.987	0.973622	0.291293	3.34242	0.000830521	0.00522357	aurB
FBgn0029979	1752.85	-0.481905	0.144252	-3.34072	0.000835617	0.00525265	CG10777
FBgn0010223	759.487	-0.262739	0.0786701	-3.33975	0.000838539	0.00526805	Galphaf
FBgn0010263	1412.32	-0.300627	0.0901033	-3.33646	0.000848515	0.00532772	Rbp9
FBgn0030581	1357.61	-0.380601	0.114105	-3.33554	0.000851338	0.00534243	CG14408
FBgn0042104	1990.88	-0.209479	0.0628684	-3.33202	0.000862168	0.00540735	CG18747
FBgn0033654	478.463	0.384906	0.115609	3.32938	0.00087038	0.00545312	Sobp
FBgn0052813	1269.36	-0.317202	0.095274	-3.32936	0.000870444	0.00545312	CG32813
FBgn0039310	66.4853	0.737952	0.22171	3.32845	0.000873304	0.00546796	CG11878
FBgn0034498	1497.11	0.40587	0.122007	3.32662	0.000879058	0.0055009	CG16868
FBgn0020930	720.519	0.238085	0.0715762	3.32631	0.000880031	0.0055039	Dgkepsilon
FBgn0050398	18.6968	-0.96441	0.290001	-3.32554	0.000882476	0.00551609	CG30398
FBgn0040322	353.089	0.340883	0.102584	3.32296	0.000890673	0.00556421	GNBP2
FBgn0026141	23.0555	1.10696	0.333187	3.32233	0.00089269	0.00557368	Cdlc2
FBgn0034511	33.0478	1.15692	0.348305	3.32159	0.000895066	0.00558539	GNBP-like3
FBgn0036638	7870.41	0.445409	0.134214	3.31866	0.000904518	0.00564121	CG13033
FBgn0030723	665.428	-0.310294	0.0935443	-3.31708	0.000909645	0.00567002	dpr18
FBgn0039966	281.754	-0.339578	0.102408	-3.31591	0.000913445	0.00569052	Rab21
FBgn0030914	138.768	-0.422962	0.127611	-3.31447	0.000918155	0.00571553	CG6106
FBgn0032018	735.113	0.302947	0.0914082	3.31422	0.000918998	0.00571553	CG7806
FBgn0003866	3843.82	-0.164039	0.0494947	-3.31427	0.000918818	0.00571553	tsh
FBgn0052075	677.129	0.40316	0.121725	3.31205	0.000926158	0.00575685	CG32075
FBgn0038135	9204.63	-0.239211	0.0722289	-3.31184	0.000926829	0.00575781	CG8773
FBgn0250848	704.605	0.293061	0.0885202	3.31067	0.000930729	0.00577882	26-29-p
FBgn0039566	266.372	0.637966	0.19275	3.30982	0.000933568	0.00579322	CG4849
FBgn0053970	834.734	0.417095	0.126066	3.30855	0.000937789	0.00581617	CG33970
FBgn0039415	495.515	0.564402	0.170691	3.30658	0.000944426	0.00584875	CG6142
FBgn0023531	1048.26	-0.583825	0.176556	-3.30674	0.000943891	0.00584875	CG32809
FBgn0029664	424.653	-0.326958	0.0988829	-3.30652	0.000944617	0.00584875	CG10802
FBgn0034655	71.5296	-0.654407	0.197949	-3.30593	0.000946617	0.00585463	CG10307
FBgn0004406	213.564	0.378119	0.114374	3.30597	0.000946475	0.00585463	tam
FBgn0024364	983.628	-0.330418	0.0999559	-3.30563	0.000947618	0.00585757	CG11417
FBgn0030055	375.001	-0.329941	0.0998186	-3.30541	0.000948381	0.00585904	CG12772
FBgn0033428	1394.28	0.374226	0.113355	3.30136	0.000962187	0.00594104	Updo
FBgn0025639	1928.39	-0.470955	0.14278	-3.29848	0.000972106	0.00599896	Hmt4-20
FBgn0263987	6338.31	-0.415328	0.125947	-3.29765	0.000974991	0.00601343	spoon
FBgn0262117	1668.68	0.265757	0.0806517	3.29512	0.000983802	0.00606442	IntS3
FBgn0038986	23123.9	0.404136	0.122654	3.29492	0.000984507	0.00606541	CG5278
FBgn0030096	918.041	-0.33205	0.100808	-3.2939	0.000988084	0.00608408	Zpr1
FBgn0030364	1022.41	-0.279245	0.0848099	-3.29259	0.000992674	0.00610897	CG15735
FBgn0000412	1774.27	0.222226	0.0675013	3.29217	0.000994179	0.00611486	D1
FBgn0038261	468.682	-0.383199	0.116441	-3.29093	0.000998564	0.00613634	CG14856
FBgn0036396	47.8275	0.885199	0.268991	3.29081	0.000999004	0.00613634	CG17359
FBgn0083956	1848.96	-0.493907	0.150091	-3.29072	0.000999323	0.00613634	CG34120
FBgn0085475	748.168	-0.357737	0.108782	-3.28856	0.00100701	0.00618014	CG34446
FBgn0037356	1099.14	0.253967	0.0772401	3.28802	0.00100895	0.00618863	CG12170
FBgn0028956	473.555	0.365414	0.111149	3.2876	0.00101047	0.00619452	mthl3
FBgn0037737	340.599	0.444501	0.135215	3.28737	0.00101128	0.00619594	Pnn
FBgn0029822	384.321	-0.404995	0.123203	-3.28722	0.00101181	0.00619594	CG12236
FBgn0033951	386.438	0.403421	0.12275	3.28654	0.00101428	0.00620766	CG10139
FBgn0261611	428.716	-0.33368	0.10161	-3.28394	0.00102367	0.00626167	CG42700
FBgn0004914	1406.34	-0.384903	0.11734	-3.28023	0.00103722	0.00634112	Hnf4
FBgn0002906	158.891	0.451903	0.137851	3.27819	0.00104474	0.00638358	Blm
FBgn0261524	917.585	0.398589	0.121595	3.27802	0.00104537	0.00638394	lic
FBgn0023000	579.958	0.34185	0.104298	3.27763	0.00104681	0.0063892	mth
FBgn0031904	1111.37	0.250522	0.0765013	3.27474	0.00105758	0.00645142	CG5149
FBgn0001083	335.628	-0.505296	0.154343	-3.27386	0.0010609	0.00646814	fw
FBgn0032321	488.46	0.469784	0.143626	3.27088	0.00107214	0.00653308	YL-1
FBgn0050403	134.997	0.593239	0.181414	3.27008	0.00107518	0.00654799	CG30403
FBgn0085311	845.335	-0.403197	0.123322	-3.26945	0.00107755	0.00655888	CG34282
FBgn0039752	195.633	0.42026	0.12866	3.26644	0.00108909	0.00662553	CG15530
FBgn0035021	604.283	0.368011	0.112692	3.26562	0.00109223	0.00664096	CG4622
FBgn0041183	8.33647	1.15727	0.35449	3.26459	0.00109621	0.00666155	Tep1
FBgn0032877	24.2327	0.978848	0.299914	3.26377	0.00109942	0.0066774	CG2617
FBgn0037146	6200.81	-0.237657	0.0728304	-3.26316	0.00110178	0.00668626	CG7470
FBgn0034552	456.64	0.407196	0.124789	3.26308	0.00110208	0.00668626	CG17999
FBgn0259139	3891.98	0.253735	0.0777938	3.26163	0.00110773	0.00671691	glo
FBgn0029905	507.744	-0.307667	0.0943827	-3.25978	0.00111498	0.00675716	Nf-YC
FBgn0050148	40.1634	0.912444	0.280179	3.25664	0.00112738	0.00682864	CG30148
FBgn0030460	333.51	-0.41038	0.126038	-3.25599	0.00112998	0.00684064	CG2453
FBgn0039674	2177.26	-0.262905	0.0807537	-3.25564	0.00113136	0.0068453	CG1907
FBgn0014411	1191.19	-0.222836	0.0685065	-3.25277	0.00114284	0.00691099	Vps26
FBgn0034022	237.92	0.715291	0.219986	3.25153	0.00114786	0.0069376	CG12964
FBgn0264775	37.9784	-0.903686	0.277984	-3.25086	0.00115057	0.00694642	CG44013
FBgn0030928	551.367	-0.473205	0.145562	-3.25089	0.00115045	0.00694642	CG15044
FBgn0042137	217.493	-0.357004	0.109918	-3.24791	0.00116254	0.00701492	CG18814
FBgn0033856	8.734	1.15515	0.355861	3.24607	0.00117011	0.00705673	CG13334
FBgn0028931	84.1419	0.644057	0.198437	3.24566	0.00117179	0.00706307	CG16863
FBgn0035624	394.001	0.587532	0.181035	3.24541	0.0011728	0.00706531	Eaf6
FBgn0040253	217.996	-0.427275	0.131692	-3.24449	0.0011766	0.00708437	Ugt86Dg
FBgn0015558	3115.09	-0.540316	0.166647	-3.24227	0.00118582	0.00713606	tty
FBgn0031741	1863.13	0.351004	0.108317	3.24053	0.00119308	0.00717587	CG11034
FBgn0034703	385.336	0.497053	0.153405	3.24014	0.00119473	0.00718188	CG3045
FBgn0037700	1148.48	0.343141	0.105986	3.23761	0.00120537	0.00724196	CG8149
FBgn0260741	200.933	0.445515	0.137632	3.237	0.00120791	0.00725214	CG3281
FBgn0010388	11.1891	1.06357	0.328577	3.2369	0.00120836	0.00725214	Dro
FBgn0266284	2552.95	-0.327981	0.101354	-3.236	0.00121217	0.00727105	Ns3
FBgn0010750	477.064	0.294332	0.0910029	3.23432	0.00121933	0.00730615	atms
FBgn0044872	279.167	-0.58629	0.181266	-3.23443	0.00121886	0.00730615	FucTC
FBgn0035968	2029.24	-0.287906	0.0890705	-3.23234	0.00122783	0.00735312	Slc45-1
FBgn0263239	368.688	-0.324531	0.10043	-3.23142	0.00123175	0.00737267	dar1
FBgn0034329	520.528	1.0625	0.328942	3.23006	0.00123765	0.00740395	IM1
FBgn0040752	3207.01	0.534581	0.165607	3.228	0.00124657	0.00744935	Prosap
FBgn0024360	574.966	-0.275882	0.0854639	-3.22806	0.00124635	0.00744935	CG11418
FBgn0035164	211.928	0.601209	0.186296	3.22717	0.00125023	0.00746718	CG13901
FBgn0000017	1631.46	0.473914	0.146919	3.22567	0.00125678	0.00750232	Abl
FBgn0023479	7294.8	0.394963	0.12246	3.22524	0.00125867	0.00750959	Tequila
FBgn0031976	21.3938	0.941496	0.291968	3.22465	0.00126125	0.00752095	CG7367
FBgn0011566	316.58	-0.334047	0.103649	-3.22287	0.00126913	0.00755986	Bzd
FBgn0004956	28.2679	0.894336	0.277497	3.22287	0.00126913	0.00755986	os
FBgn0003317	1017.53	0.229758	0.0713238	3.22134	0.00127594	0.00759631	sax
FBgn0063493	803.938	-0.290423	0.0901704	-3.22083	0.0012782	0.00760576	GstE7
FBgn0026432	414.394	0.375454	0.116617	3.21955	0.00128392	0.00763519	Grip163
FBgn0063497	2452.72	0.439033	0.13637	3.21942	0.00128452	0.00763519	GstE3
FBgn0025352	4506.88	0.269005	0.0835895	3.21817	0.00129011	0.00766432	Thiolase
FBgn0034688	3044.84	-0.233587	0.0726031	-3.21732	0.00129394	0.00768297	CG11474
FBgn0038842	3595.13	-0.169149	0.0526063	-3.21536	0.00130279	0.0077314	hdly
FBgn0031069	21288.4	-0.239195	0.0744074	-3.21466	0.00130597	0.00774616	Pmp70
FBgn0027503	1324.56	0.31611	0.0983398	3.21447	0.00130687	0.0077474	CG11970
FBgn0037807	976.801	-0.35233	0.109654	-3.2131	0.00131313	0.00778033	CG6293
FBgn0036690	97.9326	0.750472	0.233732	3.21083	0.00132353	0.00783782	Ilp8
FBgn0037719	948.738	0.206635	0.0643678	3.21023	0.00132628	0.00784991	bocksbeutel
FBgn0027342	543.232	-0.323618	0.100869	-3.2083	0.00133523	0.00789867	fz4
FBgn0031161	460.559	-0.372537	0.116175	-3.2067	0.00134266	0.00793841	CG15445
FBgn0022936	140.338	0.458773	0.143114	3.20566	0.00134755	0.00795589	CycH
FBgn0026079	2173.4	-0.297938	0.0929425	-3.20561	0.00134775	0.00795589	Nsun2
FBgn0083970	152.182	0.71784	0.223928	3.20567	0.00134749	0.00795589	CG34134
FBgn0034010	23265.5	0.449793	0.140405	3.20354	0.00135749	0.0080091	CG8157
FBgn0263780	92.496	-0.596201	0.186184	-3.20222	0.00136373	0.0080417	CG17684
FBgn0036489	193.707	0.582259	0.18198	3.19958	0.00137627	0.00810702	CG7011
FBgn0029824	1102.86	-0.243385	0.0760654	-3.19967	0.00137583	0.00810702	CG3726
FBgn0052815	815.306	-0.320757	0.100296	-3.19811	0.00138333	0.00814435	CG32815
FBgn0262740	1332.57	-0.4751	0.148593	-3.19732	0.00138709	0.00816218	Evi5
FBgn0040383	1917.56	-0.394996	0.123587	-3.1961	0.001393	0.00819259	CG5254
FBgn0012034	5537.76	-0.308415	0.0966156	-3.19218	0.00141202	0.00830011	AcCoAS
FBgn0039629	54.7205	0.978207	0.306487	3.19167	0.00141452	0.00831042	CG11842
FBgn0037129	23816.4	0.301608	0.0945102	3.19128	0.00141646	0.00831739	CG14565
FBgn0262993	359.408	0.339084	0.106312	3.18952	0.00142509	0.00836367	CR43301
FBgn0038578	238.1	0.369182	0.11576	3.1892	0.00142667	0.00836855	MED17
FBgn0034128	1083.4	0.234372	0.0735351	3.18722	0.00143648	0.00842164	CG4409
FBgn0038638	2145.24	-0.177067	0.0555757	-3.18604	0.00144233	0.00844718	CG7702
FBgn0031021	3906.83	-0.345489	0.108439	-3.18604	0.00144235	0.00844718	CG12203
FBgn0033736	9.04078	1.11058	0.348673	3.18517	0.0014467	0.00846821	CG13154
FBgn0030447	544.43	-0.361776	0.113599	-3.18469	0.00144908	0.0084777	CG2200
FBgn0032420	707.63	0.209854	0.0659264	3.18316	0.0014568	0.00851836	CG6583
FBgn0038166	461.809	0.266172	0.0836325	3.18263	0.00145943	0.008528	CG9588
FBgn0034184	1672.53	0.2165	0.0680277	3.18252	0.00145997	0.008528	CG9646
FBgn0028408	1877.2	0.263558	0.0828459	3.1813	0.00146614	0.00855953	Drep-2
FBgn0036952	40213.8	-0.228246	0.0717507	-3.1811	0.00146717	0.00856103	CG6933
FBgn0250836	834.496	-0.63241	0.198863	-3.18013	0.0014721	0.00858488	CG8628
FBgn0036765	306.925	-0.435528	0.136959	-3.17999	0.00147279	0.00858488	CG7408
FBgn0085433	832.734	0.260205	0.0818768	3.17801	0.00148291	0.0086393	CG34404
FBgn0034175	19.0852	0.877206	0.276356	3.17419	0.00150256	0.00874924	ste24b
FBgn0010225	10686	-0.132621	0.0418155	-3.17157	0.00151618	0.00881536	Gel
FBgn0050105	31.2807	0.857003	0.27022	3.1715	0.00151653	0.00881536	CG30105
FBgn0262966	10.8253	1.12923	0.356085	3.17124	0.00151787	0.00881536	CG43277
FBgn0034606	1232.5	-0.394243	0.124316	-3.1713	0.00151758	0.00881536	ASPP
FBgn0022786	133.019	-0.588394	0.185535	-3.17135	0.00151733	0.00881536	Hira
FBgn0028360	459.488	-0.355939	0.112263	-3.17058	0.00152135	0.00883098	l(1)G0148
FBgn0027538	2356.35	-0.272185	0.0858548	-3.1703	0.00152284	0.00883499	beta4GalNAcTA
FBgn0029525	2122.83	-0.252703	0.0797141	-3.17012	0.00152376	0.00883575	CG18273
FBgn0051053	54.1385	0.858746	0.270922	3.16972	0.00152586	0.00884335	CG31053
FBgn0027574	519.455	0.300956	0.0949601	3.16929	0.00152813	0.0088519	CG5815
FBgn0013432	547.446	-0.342035	0.10793	-3.16903	0.00152947	0.00885504	bcn92
FBgn0020278	1728.61	0.204768	0.0646219	3.1687	0.00153121	0.00886048	loco
FBgn0030669	645.119	-0.334098	0.105489	-3.16713	0.0015395	0.00890386	CG9240
FBgn0038733	134.689	0.461091	0.145603	3.16678	0.00154138	0.00890647	CG11407
FBgn0033483	1759.02	-0.204013	0.064427	-3.16657	0.00154248	0.00890647	egr
FBgn0029821	88.7366	-0.543201	0.171544	-3.16655	0.0015426	0.00890647	CG4020
FBgn0029957	481.735	-0.344649	0.108844	-3.16644	0.00154315	0.00890647	CG12155
FBgn0261985	2378.63	0.205789	0.0650437	3.16386	0.00155694	0.0089814	Ptpmeg
FBgn0043575	431.592	-0.724459	0.229111	-3.16205	0.00156664	0.00902804	PGRP-SC2
FBgn0032614	4225.42	-0.191834	0.0606658	-3.16215	0.00156611	0.00902804	CG13284
FBgn0027793	282.031	-0.518467	0.163974	-3.16188	0.00156753	0.00902849	CG14787
FBgn0063923	237.009	-0.560367	0.177273	-3.16105	0.00157204	0.00904605	Kaz1-ORFB
FBgn0031690	216.518	0.370453	0.117194	3.16102	0.0015722	0.00904605	CG7742
FBgn0029992	930.104	-0.47622	0.150683	-3.16041	0.00157548	0.00906024	Upf2
FBgn0032436	127.904	-0.650257	0.205767	-3.16017	0.0015768	0.00906312	CG5418
FBgn0036290	618.524	0.34843	0.110268	3.15984	0.00157856	0.00906857	CG10638
FBgn0011227	2575.67	-0.371182	0.117501	-3.15895	0.00158336	0.00909147	ox
FBgn0087011	875.247	-0.249401	0.0789839	-3.15762	0.00159063	0.00912851	CG41520
FBgn0001170	265.295	-0.32549	0.103091	-3.1573	0.0015924	0.00913396	H2.0
FBgn0015794	1180.49	-0.291773	0.0924329	-3.15659	0.00159627	0.00915144	Rab18
FBgn0032847	433.213	0.388501	0.123084	3.1564	0.00159729	0.0091526	Taf13
FBgn0013269	3729.83	0.430783	0.136547	3.15484	0.00160587	0.00919701	FK506-bp1
FBgn0030141	419.641	0.423121	0.134134	3.15447	0.00160791	0.00920399	Gga
FBgn0260006	3212.87	-0.271595	0.0861192	-3.15371	0.00161211	0.00922329	drd
FBgn0039435	14136.1	0.36471	0.115657	3.15338	0.00161389	0.009224	TwdlP
FBgn0000384	686.779	0.329239	0.104405	3.15348	0.00161338	0.009224	cta
FBgn0034612	197.592	-0.61897	0.196305	-3.1531	0.00161544	0.0092251	CG10505
FBgn0085446	11504.4	-0.392341	0.124432	-3.15305	0.00161574	0.0092251	CG34417
FBgn0034479	282.673	-0.452309	0.143655	-3.14857	0.00164071	0.00936291	CG8654
FBgn0032299	516.429	0.531322	0.168821	3.14726	0.00164811	0.00940028	CG17127
FBgn0011205	1137.73	-0.341145	0.108489	-3.14452	0.00166358	0.00948367	fbl
FBgn0033816	1726.75	-0.192793	0.061365	-3.14175	0.00167943	0.00956714	CG4679
FBgn0030286	2046.56	-0.418385	0.133173	-3.14166	0.00167994	0.00956714	CG1657
FBgn0024222	514.613	0.293885	0.0935855	3.14028	0.00168785	0.00960727	ird5
FBgn0052214	240.15	0.728183	0.231921	3.13979	0.00169067	0.00961844	CG32214
FBgn0023534	250.104	-0.398565	0.126966	-3.13913	0.00169448	0.0096352	CG17778
FBgn0037252	2060.71	0.292708	0.0933225	3.13652	0.00170967	0.00971664	CG14650
FBgn0010877	2087.19	0.26335	0.0839698	3.13625	0.00171125	0.00972065	l(3)05822
FBgn0031678	177.884	0.426409	0.135968	3.1361	0.00171213	0.00972069	CG31918
FBgn0043364	3950.82	-0.28454	0.0907791	-3.13442	0.00172192	0.00977126	cbt
FBgn0031090	927.861	-0.226469	0.0722822	-3.13312	0.00172959	0.00980984	Rab35
FBgn0001404	2872.05	-0.300512	0.0959325	-3.13253	0.00173304	0.00982438	egh
FBgn0037843	844.418	0.193597	0.0618278	3.13123	0.00174075	0.00986305	CG4511
FBgn0004514	527.461	-0.362064	0.115659	-3.13044	0.00174546	0.00988475	Oct-TyrR
FBgn0003268	96.1603	0.605779	0.193566	3.12957	0.00175063	0.00990897	rod
FBgn0027055	490.977	0.395904	0.126573	3.12788	0.00176075	0.00996071	CSN3
FBgn0004462	1767.88	-0.527619	0.16869	-3.12774	0.00176156	0.00996071	Pk17E
FBgn0037241	484.98	0.334069	0.106905	3.12491	0.0017786	0.0100508	CG14646
FBgn0037973	2163.65	-0.275683	0.0882244	-3.12479	0.0017793	0.0100508	CG18547
FBgn0032484	422.387	-0.460305	0.147327	-3.12437	0.00178184	0.0100601	kek4
FBgn0030052	5390.9	-0.203636	0.0651849	-3.12397	0.00178427	0.0100687	CG12065
FBgn0087002	17544.5	-0.261696	0.0837805	-3.1236	0.00178655	0.0100765	Rfabg
FBgn0030481	978.436	-0.313983	0.100525	-3.12341	0.00178768	0.0100777	CG1662
FBgn0038499	890.674	0.279467	0.0895265	3.12161	0.00179862	0.0101343	Brf
FBgn0037344	2139.91	0.491676	0.157531	3.12114	0.00180154	0.0101438	CG2926
FBgn0031926	2076.81	-0.292391	0.0936837	-3.12104	0.00180213	0.0101438	CG6739
FBgn0036391	785.812	-0.390208	0.125053	-3.12033	0.00180649	0.0101632	CG17364
FBgn0030758	1764.25	-0.445912	0.142919	-3.12003	0.00180833	0.0101684	CanA-14F
FBgn0263620	175.811	0.440954	0.14135	3.11959	0.00181101	0.0101739	CR43629
FBgn0037128	6968.18	0.258231	0.0827777	3.11957	0.00181114	0.0101739	CG14572
FBgn0046878	981.659	0.479305	0.153709	3.11826	0.00181921	0.0102142	Obp83cd
FBgn0032746	1073.17	-0.318066	0.10203	-3.11738	0.00182469	0.0102398	CG10470
FBgn0039734	699.891	0.277149	0.0889342	3.11633	0.00183115	0.0102657	Tace
FBgn0053282	141.769	-0.428191	0.137401	-3.11636	0.00183099	0.0102657	CG33282
FBgn0003345	2815.31	-0.42804	0.137406	-3.11515	0.00183853	0.0103019	sd
FBgn0034229	8765.26	0.364976	0.11718	3.11467	0.00184153	0.0103135	CG4847
FBgn0036263	112.315	0.470052	0.150936	3.11424	0.00184421	0.0103182	thoc6
FBgn0027495	860.381	0.238715	0.0766526	3.11424	0.00184419	0.0103182	CG8378
FBgn0036870	154.066	1.11477	0.358037	3.11356	0.00184846	0.0103367	CG14095
FBgn0039188	509.912	0.29863	0.0959512	3.11231	0.00185631	0.0103754	Golgin84
FBgn0019686	399.628	0.346989	0.111574	3.10994	0.00187124	0.0104536	lok
FBgn0035375	1415.02	-0.1968	0.0633069	-3.10867	0.00187931	0.0104935	pgant6
FBgn0036605	1396.49	0.429905	0.138392	3.10644	0.00189357	0.0105678	CG13041
FBgn0085245	7.3271	1.09979	0.354107	3.10582	0.0018975	0.0105844	CG34216
FBgn0031724	6.10956	1.10053	0.354398	3.10536	0.00190045	0.0105956	CG18266
[truncated: 747 more rows]
